# Supplementary material for: Loss of PRC2 subunits primes lineage choice during exit of pluripotency
Source: Nat Commun. 2021 Nov 30;12:6985. doi: 10.1038/s41467-021-27314-4 (PMC8632979; doi:10.1038/s41467-021-27314-4)
Supplement: Supplementary file 5 — Supplemental Data 2 [file 41467_2021_27314_MOESM5_ESM.xlsx]

## Sheet: Supp.Data.2
	z-score mtf2deg	z-score pclwtdeg	z-score jarid2deg	z-score jm8deg	% with motif	corr mtf2deg	corr pclwtdeg	corr jarid2deg	corr jm8deg
GM.5.0.GATA.0029	0.104613	-1.4426	-2.67792	-0.282813	0	-0.00537373	0.0287567	-0.0337267	0.0203632
GM.5.0.SAND.0004	0.422176	0.974574	-1.91246	1.04544	0	0.0197881	-0.0115953	-0.00994181	0.00168057
GM.5.0.Forkhead.0043	-0.0421962	1.23983	-0.869214	2.06567	0	-0.0179281	0.0184211	-0.00327678	0.00630699
GM.5.0.C2H2_ZF.0103	1.91756	-0.263366	-0.0390482	-1.07517	1.02461	0.025657	-0.0138916	-0.0044696	-0.0105643
GM.5.0.Unknown.0101	0.35328	1.09309	-0.30881	1.62533	1.03466	-0.00142885	-0.00230119	-0.00155769	0.00649956
GM.5.0.Homeodomain.0142	-2.29385	0.311777	0.352007	-1.88309	0	-0.0274097	0.0266669	0.0119597	-0.011771
GM.5.0.Unknown.0049	1.30584	-0.659036	1.5001	-2.27753	0.833752	0.0271076	-0.0209133	0.0275402	-0.0480658
GM.5.0.Rel.0024	2.68151	-0.174447	-0.110875	-1.01878	1.07484	0.044003	-0.029368	0.00744645	-0.0324603
GM.5.0.C2H2_ZF.0284	0.688746	0.714233	-0.319511	0.647599	2.04922	-0.00135868	-0.000245719	0.00177585	-0.000433323
GM.5.0.C2H2_ZF.0075	-0.347426	-1.80861	1.37414	-1.80876	0	0.00222301	-0.0264301	0.0294298	-0.0131682
GM.5.0.C2H2_ZF.0120	0.802153	1.37021	1.20152	-2.18481	0	0.0325854	-0.0283632	0.0153239	-0.0299596
GM.5.0.Homeodomain.0170	-0.437681	-3.34875	0.220987	-2.03867	3.36514	-0.00194436	-0.0365539	0.0300789	0.00255348
GM.5.0.Unknown.0027	0.0812767	-0.0281788	-0.749508	-0.117956	1.90859	0.026181	-0.014316	-0.00365661	-0.0118528
GM.5.0.C2H2_ZF.0235	0.708753	0.52784	0.224837	-0.899462	0.944249	0.00462262	-0.00410273	0.0087135	-0.0130612
GM.5.0.Mixed.0078	1.15835	-0.1172	-0.548148	3.09093	0.562531	0.00517206	-0.0106727	-0.0159829	0.0272352
GM.5.0.Pipsqueak.0001	-1.662	0.761108	-1.81292	1.35854	0	-0.00571814	-0.0111263	-0.000939807	0.0209588
GM.5.0.Mixed.0009	-0.919599	-1.51019	1.39785	2.23812	1.47664	-0.00533055	-0.033699	0.0194123	0.0181201
GM.5.0.Mixed.0044	2.57187	0.551339	1.68789	2.58182	0.703164	0.00500394	-0.0163085	0.00718762	0.00224143
GM.5.0.Mixed.0045	0.396654	1.09522	-0.860772	-0.43047	0.562531	0.0043016	0.00586136	-0.0139615	0.00701282
GM.5.0.C2H2_ZF.0209	0.0221947	0.398161	0.25781	-0.927504	0.683074	-0.00195165	0.000836178	0.0128234	-0.0159377
GM.5.0.STAT.0016	0.0820979	-1.06487	1.94223	-2.23761	0.873933	-0.0006185	-0.0125147	0.0279301	-0.023181
GM.5.0.Unknown.0099	0.307253	0.918981	-1.23222	-0.155274	0	0.0077144	0.0191475	-0.0118116	-0.0151207
GM.5.0.Myb_SANT.0012	-1.18856	1.89121	-0.60913	0.791454	1.44651	-0.0189146	0.020512	-0.00703643	0.0103155
GM.5.0.SMAD.0018	1.03906	-0.190182	-0.859024	0.984316	0.873933	0.000354734	-0.00980762	-0.000580389	0.0113566
GM.5.0.bZIP.0060	1.07009	-0.241292	-0.409662	-1.05741	1.25565	0.0254418	-0.0160836	0.0145925	-0.0337746
GM.5.0.Unknown.0040	1.32723	-0.506886	2.54677	-1.25254	0.833752	-0.00576075	-0.0118901	0.0285357	-0.018244
GM.5.0.Unknown.0055	-2.15994	1.14544	0.911484	-1.27958	0.934204	-0.0197064	0.00633425	0.0157696	-0.00380695
GM.5.0.Unknown.0129	2.24335	-3.00923	2.64365	-3.82738	1.1552	0.0201703	-0.0281865	0.0270654	-0.0305341
GM.5.0.C2H2_ZF.0126	-2.44238	2.03417	2.23172	-0.13917	1.20542	-0.039241	0.022108	0.0222987	-0.00585334
GM.5.0.C2H2_ZF.0167	1.70261	-0.223324	-1.32682	-0.192031	0.873933	0.0403217	-0.0144093	-0.0110859	-0.0194092
GM.5.0.AP-2.0005	0.787923	-2.54528	1.98369	-0.183482	1.81818	0.02372	-0.0357894	0.0145013	-0.00935962
GM.5.0.C2H2_ZF.0138	1.18727	-0.37077	-1.34379	-3.31308	0.763435	0.0497239	-0.0136297	0.00271511	-0.0508831
GM.5.0.C2H2_ZF.0083	2.45357	-1.23697	0.58589	0.67436	1.30588	0.0379682	-0.0324688	0.00392837	-0.0166062
GM.5.0.Mixed.0007	0.742842	-1.38575	-2.41746	1.30462	0	0.00345103	-0.00383323	-0.00721172	0.00978155
GM.5.0.Unknown.0018	0.203763	0.575255	0.760306	-2.74605	0.723255	0.0131621	0.0114485	0.000151972	-0.0296038
GM.5.0.T-box.0007	-0.196648	-0.176791	-2.22469	0.0457185	1.79809	0.00177174	0.00643208	-0.0190646	0.0164964
GM.5.0.Unknown.0082	0.919911	-1.46724	0.201205	-2.00208	0.833752	0.0326198	-0.0174927	0.00631214	-0.0299446
GM.5.0.Mixed.0091	-1.25429	1.51188	-0.135927	0.069248	0	-0.00718439	0.019545	-0.0082765	-0.00165332
GM.5.0.C2H2_ZF.0245	-0.523284	0.350177	1.40485	-0.622753	1.43646	0.00800641	-0.033166	0.0368022	-0.0229065
GM.5.0.C2H2_ZF.0152	3.6188	-0.125214	1.66966	-1.94706	0.612757	0.0510661	-0.0279507	0.0134773	-0.0511361
GM.5.0.C2H2_ZF.0188	-0.805999	-0.62607	-0.404582	0.538752	0.683074	0.00589916	-0.0132859	0.00865361	-0.00427272
GM.5.0.Unknown.0128	0.23861	-2.40395	0.919554	-1.79626	1.44651	-0.0115347	-0.0270794	0.0368892	-0.00530025
GM.5.0.Grainyhead.0008	-1.88175	0.258389	1.69749	-1.13909	1.64741	-0.00541231	-0.0031568	0.0266813	-0.0259644
GM.5.0.C2H2_ZF.0298	-2.1993	-0.802189	-2.39524	-0.373066	0.703164	-0.00247645	0.00245614	-0.0165908	0.0229333
GM.5.0.Unknown.0126	0.817925	0.976021	-1.90258	0.79959	0.904068	0.00355867	0.0171808	-0.0192279	0.00240344
GM.5.0.Mixed.0072	-2.03468	2.34706	-3.19825	1.01404	0.833752	-0.00973638	0.0326554	-0.0340091	0.0218528
GM.5.0.Unknown.0124	1.77983	1.40961	0.449383	-0.27109	0	0.0328939	-0.0133199	0.00358892	-0.0312684
GM.5.0.bHLH.0129	1.85979	0.647677	1.85052	0.27733	1.60723	0.00781423	-0.0172796	0.0244001	-0.0236249
GM.5.0.Unknown.0065	-2.01426	1.07897	-2.63366	0.403213	0	-0.0370653	0.0345404	-0.0139519	0.0267866
GM.5.0.Nuclear_receptor.0063	0.576388	0.530095	-1.52659	-0.205771	0.793571	0.0142998	0.00449877	-0.0225558	0.00767339
GM.5.0.Nuclear_receptor.0084	-3.10761	0.0196432	-0.140305	-1.52368	1.11502	-0.0232064	0.0138154	0.0127183	-0.00365586
GM.5.0.Unknown.0206	-0.633096	0.643884	-0.550123	2.98659	0.803616	-0.00433411	-0.00537053	-0.0112289	0.026759
GM.5.0.bZIP.0061	-0.424908	0.299673	1.24767	-0.371249	1.28579	0.00317005	0.00288797	-0.00570545	0.000537796
GM.5.0.C2H2_ZF.0058	-0.6376	0.230999	1.33244	-0.838366	1.19538	-0.00792479	-0.00440469	0.0188369	-0.0107299
GM.5.0.bHLH.0088	-1.12918	-0.722226	1.03285	0.1868	1.43646	-0.0252632	0.00927672	0.0123455	0.00453281
GM.5.0.AP-2.0007	1.11137	-1.05381	0.980109	-2.70037	1.60723	0.0153911	-0.021518	0.0238065	-0.0275803
GM.5.0.T-box.0023	1.81005	0.891274	0.678683	-0.246729	0.703164	0.0221498	-0.00821521	-0.00519446	-0.0115438
GM.5.0.C2H2_ZF.0127	-2.40065	-1.24264	0.737675	-1.82072	1.10497	-0.00344923	-0.0199375	0.0407095	-0.0286805
GM.5.0.Rel.0008	2.99493	-0.475396	0.442649	0.141518	0	0.0214882	-0.0206096	0.00412064	-0.00947228
GM.5.0.Mixed.0104	-0.80499	-0.0103221	0.408886	-1.53698	0.894023	-0.0189677	0.0168248	0.00252652	0.00150806
GM.5.0.C2H2_ZF.0310	0.265452	1.56422	0.124492	0.660876	0.974385	-0.00342954	0.00223515	0.0110134	-0.0131879
GM.5.0.Mixed.0042	-1.18873	1.1425	0.0109427	1.34287	0.914114	-0.02793	0.0107039	0.00488115	0.0164402
GM.5.0.Forkhead.0004	0.307518	-0.164139	0.453789	-0.782278	0.853842	0.0141239	-0.0186269	0.0205656	-0.0248234
GM.5.0.Mixed.0060	-0.0759889	-1.0545	-0.272486	-0.226672	0	-0.000583601	-0.00338086	-0.00584672	0.0124866
GM.5.0.TEA.0002	0.824993	-0.92784	-0.425751	-1.38817	0.813661	0.0116505	-0.00690728	0.00230343	-0.0100211
GM.5.0.C2H2_ZF.0220	1.92278	-1.03064	1.20293	0.303623	1.09493	0.0283636	-0.0264153	0.008975	-0.0182007
GM.5.0.SMAD.0015	0.611585	-0.911521	-1.79447	0.556943	0.843797	0.00892546	-0.00113899	-0.0148742	0.0103041
GM.5.0.Mixed.0062	2.68726	-1.46146	1.69618	0.0483336	1.0447	0.0197075	-0.0405062	0.0176581	-0.00331671
GM.5.0.Paired_box.0013	0.565336	0.529127	2.63942	0.788945	0	-0.0060235	-0.000865602	0.00927815	-0.00408461
GM.5.0.C2H2_ZF.0301	2.58683	-2.32365	1.05728	-0.639338	0.914114	0.0180666	-0.0273474	0.0120749	-0.00843159
GM.5.0.C2H2_ZF.0162	-1.31152	0.692242	-0.105572	1.24081	0.763435	-0.028757	0.0136965	0.00933053	0.00806408
GM.5.0.RFX.0011	-1.71579	2.04064	0.385559	1.64317	1.18533	-0.0418454	0.0193023	0.00152927	0.0288359
GM.5.0.Homeodomain.0199	0.169802	-1.2999	-0.304714	-1.49844	0.894023	0.0127404	-0.0344109	0.0267401	-0.0137645
GM.5.0.Homeodomain.0125	2.52189	3.21328	-1.16977	1.7538	0.904068	0.0239162	-0.0012273	-0.0203279	-0.00101478
GM.5.0.C2H2_ZF.0266	-0.495104	0.865427	-0.529598	0.551254	1.41637	2.8562e-05	0.00685192	-0.000772423	-0.00667843
GM.5.0.bZIP.0062	-0.186786	-2.71064	1.29083	-1.66416	0.954294	-0.00501309	-0.0142941	0.0242563	-0.0106602
GM.5.0.C2H2_ZF.0216	0.0828096	1.43678	1.35676	-1.28747	0.723255	-0.000831787	0.00477961	0.00619994	-0.0127591
GM.5.0.Homeodomain.0098	1.44385	0.39764	-0.472548	-0.133678	1.4666	0.0221852	-0.0118861	-0.00211316	-0.0116599
GM.5.0.Forkhead.0024	-1.64654	1.71687	-1.06814	-1.39997	0.773481	-0.0357771	0.038107	0.00393363	-0.00317791
GM.5.0.C2H2_ZF.0012	-1.96265	0.228041	-1.17809	1.04457	1.74787	-0.027655	0.00840873	-0.00798309	0.0361789
GM.5.0.Homeodomain.0166	-1.0909	0.442913	-0.305807	0.182335	1.06479	-0.00651941	0.00889847	0.00118762	-0.00341446
GM.5.0.Nuclear_receptor.0115	2.28062	-1.75995	0.523168	-1.32934	1.34606	0.0442627	-0.02666	0.00229581	-0.0288178
GM.5.0.Zinc_cluster.0001	-1.42746	-0.988001	-2.49657	2.47807	0.954294	-0.0287848	0.00122748	-0.0132507	0.0528313
GM.5.0.C2H2_ZF.0289	-0.332287	0.238185	1.44031	-0.267935	1.12506	-0.0110506	-1.2381e-05	0.000627955	0.0130476
GM.5.0.Rel.0017	1.43387	-1.68701	-0.608904	2.74935	1.33601	0.0206092	-0.0403706	-0.000271671	0.0197989
GM.5.0.bHLH.0087	0.470501	-0.733039	-2.11051	-1.46742	1.03466	0.00905074	-0.00216928	-0.00361364	-0.00402118
GM.5.0.C2H2_ZF.0173	0.880609	0.148614	1.97	1.83866	0.873933	-0.00229336	-0.00238951	0.00404878	5.5287e-05
GM.5.0.bHLH.0132	0.561152	-0.572117	0.403707	0.513033	0.954294	0.0267672	-0.0239994	0.00176335	-0.00909248
GM.5.0.Unknown.0059	-0.376851	0.882892	1.60091	-0.339625	1.21547	-0.0139032	-0.00693481	0.0193731	-0.00110501
GM.5.0.C2H2_ZF.0253	1.51383	-0.711883	1.10684	-1.00077	1.32597	0.0321941	-0.0311603	0.0126782	-0.0227265
GM.5.0.Homeodomain.0162	1.36795	-0.406665	0.621316	-1.91546	0.924159	0.00882326	-0.00705822	0.0143091	-0.0226371
GM.5.0.C2H2_ZF.0273	-2.3658	2.09899	-1.86651	-1.61617	0.974385	-0.0277522	0.0434132	-0.00664886	-0.00481972
GM.5.0.C2H2_ZF.0197	2.58367	-0.494806	0.839745	-0.84865	1.50678	0.0185839	-0.0278059	0.0244062	-0.0253489
GM.5.0.T-box.0019	0.15683	-0.134136	-0.971188	-1.20172	1.54696	-0.0019291	0.00549507	0.00439085	-0.00972131
GM.5.0.C2H2_ZF.0101	0.935047	0.902334	-0.80099	1.16757	2.54144	0.00123292	0.00479793	-0.0146811	0.0130429
GM.5.0.bZIP.0031	1.13532	-1.1235	0.016529	0.301012	0.994475	0.00346088	-0.0146946	0.00554654	0.00460202
GM.5.0.Mixed.0065	0.407463	2.74061	0.0327359	1.51227	1.22551	-0.0250149	0.00610169	0.00377224	0.0194534
GM.5.0.C2H2_ZF.0069	0.0147488	-0.130019	0.451658	-1.5857	0.914114	-0.00570001	0.0030753	0.0159838	-0.0180421
GM.5.0.Unknown.0169	-0.221845	4.00076	0.739015	0.648267	0.763435	-0.0248342	0.0437801	-0.0154111	0.00302571
GM.5.0.Nuclear_receptor.0087	-0.708941	1.35136	2.90637	-0.778625	1.42642	-0.00211234	-0.0085592	0.0330836	-0.0327586
GM.5.0.SMAD.0002	0.00911076	1.37151	-1.216	0.851423	0	-0.0079764	0.0214002	-0.0169536	0.00906769
GM.5.0.bHLH.0078	-1.73106	0.656548	-1.40275	-0.725173	1.2657	-0.0106144	0.0165767	-0.00529932	0.00193872
GM.5.0.Mixed.0047	-2.75699	1.0576	-2.14238	2.93976	0	-0.0287483	0.0153197	-0.0220659	0.0489586
GM.5.0.C2H2_ZF.0280	-0.566597	1.57182	-0.425123	-1.65701	1.01457	-0.00463685	0.0397528	-0.0173649	-0.0151769
GM.5.0.Unknown.0208	-0.00175178	0.77397	-0.0823355	-0.696485	1.31592	0.0043755	0.00541652	-0.00269824	-0.00790897
GM.5.0.GATA.0018	-1.04824	-2.13398	1.20046	-1.70295	1.02461	-0.00690946	-0.000495051	0.0180286	-0.0152959
GM.5.0.C2H2_ZF.0039	1.03311	2.12861	0.260604	1.75321	0.813661	-0.00715417	-0.000841122	-0.000339343	0.0103975
GM.5.0.Homeodomain.0079	0.191184	-0.764177	-1.64409	-0.581666	0	0.0245391	-0.0205848	-0.0130936	0.0100927
GM.5.0.Homeodomain.0046	-0.700819	0.94201	1.27634	-0.263288	0	-0.0153475	0.00583215	0.011709	-0.00319515
GM.5.0.Nuclear_receptor.0100	0.594134	-0.150747	1.51194	-1.41589	1.11502	-0.00125427	-0.00279197	0.0247951	-0.0290329
GM.5.0.bHLH.0054	2.40958	-1.18215	0.326596	-0.513576	1.44651	0.0105805	-0.0232687	0.0152274	-0.00789329
GM.5.0.Nuclear_receptor.0098	0.473361	0.764196	1.06349	0.302689	1.27574	0.0170784	-0.00963325	0.0016494	-0.0128918
GM.5.0.bHLH.0075	1.40662	-3.18685	2.59456	0.423665	1.49674	0.0104757	-0.0270343	0.0203012	-0.0104384
GM.5.0.C2H2_ZF_Homeodomain.0003	-1.15412	1.73112	1.30988	1.98992	0	-0.0471576	0.0249459	-0.000383106	0.0317777
GM.5.0.Runt.0006	-0.874448	0.856888	0.616731	-0.717638	1.48669	-0.0196738	0.00364345	0.00746047	0.0104816
GM.5.0.Unknown.0001	1.79643	0.994417	-0.661122	-2.38698	2.10949	0.0138626	0.0167042	-0.0111944	-0.0209441
GM.5.0.C2H2_ZF.0233	1.78362	-1.63321	0.571506	-2.56182	1.00452	0.0447696	-0.0212391	0.00701309	-0.0419617
GM.5.0.T-box.0006	1.2419	-1.42513	0.151014	-0.645351	1.00452	0.00714299	-0.00906932	0.000984801	-0.000133891
GM.5.0.bZIP.0075	-0.0747571	1.05712	-1.72925	0.492494	1.33601	0.0112622	0.00700948	-0.0109635	-0.00710435
GM.5.0.Nuclear_receptor.0079	-0.220021	-2.11876	0.929182	-0.991441	0.944249	-0.00750018	-0.011248	0.0202769	-0.00553917
GM.5.0.C2H2_ZF.0158	0.194057	0.789163	-2.71082	-1.01142	1.10497	0.0166791	0.00110377	-0.00806013	-0.0112323
GM.5.0.Nuclear_receptor.0116	0.791354	-0.702564	-0.879059	-0.957046	1.22551	0.0104565	-0.0152153	0.00248214	0.000565081
GM.5.0.C2H2_ZF.0010	1.2749	-2.79118	0.807752	0.261097	0.914114	0.0139062	-0.0186719	0.0015877	0.00132806
GM.5.0.Nuclear_receptor.0061	-0.48912	1.3632	2.07137	0.75995	2.01909	-0.0130638	0.00169775	0.0171438	-0.00881928
GM.5.0.EIN3.0002	-1.39099	-0.0747927	2.03896	0.339334	0	-0.0217725	-0.0228464	0.0366167	0.00318427
GM.5.0.C2H2_ZF.0265	1.6885	-1.34406	-0.741788	-0.42932	1.11502	0.0341615	-0.0217694	-0.00583811	-0.0105446
GM.5.0.Unknown.0164	-0.522143	-0.588519	0.658606	0.899259	0	-0.0278505	-0.00068609	0.0110669	0.0207113
GM.5.0.Unknown.0190	0.901716	1.20626	-2.1652	0.446766	1.09493	0.0218699	0.00198019	-0.0199984	-0.00249305
GM.5.0.bZIP.0094	1.31755	-1.17367	0.188833	-0.0265999	0.974385	0.0142015	-0.0018648	-0.0080196	-0.00484031
GM.5.0.Homeodomain.0145	1.13454	-0.928316	2.48957	0.0337373	1.40633	0.0187135	-0.0250775	0.0173598	-0.0189858
GM.5.0.Unknown.0130	-0.721389	2.64352	1.03611	-0.777391	0.622803	-0.0276785	0.035991	-0.00283678	-0.00176617
GM.5.0.Homeodomain.0168	2.15277	-2.89626	-0.676926	-0.782066	1.50678	0.0266791	-0.034857	0.00575973	-0.00222903
GM.5.0.bHLH.0083	-1.15894	-2.65272	1.80795	-0.855582	1.14515	-0.00555524	-0.0329118	0.0348431	-0.00348166
GM.5.0.Homeodomain.0153	-0.384373	0.94134	0.13856	0.650068	1.38624	-0.0151601	0.0111029	0.00313581	0.00231842
GM.5.0.bZIP.0076	-2.32912	-0.179163	0.790706	-0.634446	0.823707	-0.00517819	-0.00685241	0.0159627	-0.00752176
GM.5.0.Unknown.0170	0.0874601	-0.119273	0.858311	1.75523	3.09392	-0.00300411	-0.0155287	0.00774869	0.0106667
GM.5.0.bHLH.0128	0.862248	1.04106	-1.52806	0.43316	1.3561	-0.0080267	0.00820479	-0.00881615	0.0128731
GM.5.0.Nuclear_receptor.0042	0.968194	-1.67985	2.67574	-1.17414	1.08488	0.0102319	-0.0201615	0.030583	-0.0318419
GM.5.0.C2H2_ZF.0229	0.0532762	-1.96844	1.13444	-0.257103	0.642893	-0.00222839	-0.0095557	0.00853729	0.00191174
GM.5.0.Unknown.0042	-1.26977	0.214756	2.96713	0.16901	0.783526	-0.0250339	-0.0028647	0.033104	-0.010373
GM.5.0.C2H2_ZF.0250	1.32519	0.498937	1.63269	0.782357	0.48217	0.0223729	-0.0333451	0.0232413	-0.0223058
GM.5.0.C2H2_ZF.0249	0.282302	0.592629	-1.1587	2.8457	0.843797	0.000866285	-0.00598447	-0.0130806	0.0234326
GM.5.0.C2H2_ZF.0225	0.0672978	0.40024	-1.66856	-0.60018	0.542441	0.027618	0.0103652	-0.0117482	-0.0303601
GM.5.0.C2H2_ZF.0106	-0.666193	1.2675	1.31406	-1.79197	0	-0.0302294	0.0222888	0.0191752	-0.0131313
GM.5.0.STAT.0008	-0.171015	0.696933	-0.398186	0.948249	0	0.0212224	0.00178407	-0.0215768	0.000689083
GM.5.0.THAP_finger.0006	-1.63908	1.35451	0.70914	1.28204	2.95329	-0.02866	0.0287749	-0.00688247	0.0130759
GM.5.0.Unknown.0142	-0.631641	1.10874	1.53725	0.585454	1.06479	-0.023752	0.0134359	0.00978354	0.00145
GM.5.0.Paired_box.0002	-2.62741	0.00518167	0.149653	0.438994	1.24561	-0.00957979	0.00423714	-0.000906729	0.00851604
GM.5.0.C2H2_ZF.0087	0.790715	-0.583099	-0.400501	0.415526	0	0.0170282	-0.0163224	0.00518177	-0.0101251
GM.5.0.Grainyhead.0001	1.6109	-1.72355	1.09374	-0.78866	1.70768	0.0139089	-0.00183732	0.00533805	-0.0226821
GM.5.0.Sox.0004	-0.386683	-1.44841	-1.19935	-1.67558	0	0.00272324	-0.0176637	0.0204937	-0.011479
GM.5.0.C2H2_ZF.0095	-0.367305	-1.14076	-0.866817	-0.804493	0.98443	-0.00567882	-0.00540045	0.00879429	0.00123268
GM.5.0.Homeodomain.0108	1.07267	-1.48899	1.49127	-0.861665	1.13511	0.0166847	-0.0290604	0.0198683	-0.0153775
GM.5.0.C2H2_ZF.0239	-0.250094	0.767212	0.464507	-0.656488	1.08488	-0.00506858	-0.000811618	0.00915164	-0.0051732
GM.5.0.Mixed.0103	1.18008	0.881744	0.172721	-1.70393	0.823707	0.0185472	-0.00031067	-0.0101378	-0.00916427
GM.5.0.Ndt80_PhoG.0001	-1.46712	-0.578645	-0.622477	-0.283918	2.0894	-0.0147465	0.0104303	-0.000808853	0.00792221
GM.5.0.C2H2_ZF.0202	-1.89634	0.154127	-0.0519841	0.580016	0.934204	-0.0192924	0.00886158	0.013702	-0.00435119
GM.5.0.C2H2_ZF.0252	0.911857	0.717639	-1.59386	0.79396	0.873933	0.00471527	0.0165697	-0.0158841	-0.00291455
GM.5.0.Nuclear_receptor.0125	0.539601	1.6315	-1.33336	2.26419	1.4666	-0.0021996	-0.00336987	-0.0171331	0.0298652
GM.5.0.Unknown.0093	-0.623103	-0.302586	-1.79725	1.34003	1.36615	-0.00210288	0.00531243	-0.00736621	0.00670259
GM.5.0.C2H2_ZF.0108	-1.38735	0.097282	-0.542056	1.88438	1.30588	0.000402415	-0.0124813	0.00392336	0.00816965
GM.5.0.Mixed.0092	1.96936	-1.75143	-0.218268	-0.170493	0	0.0369272	-0.0181171	-0.00899116	-0.0138304
GM.5.0.C2H2_ZF.0230	-0.511277	-0.0278039	-1.36793	0.0105369	0.803616	-0.0162253	0.0211852	-0.0182499	0.0214403
GM.5.0.Mixed.0108	1.91125	-0.948865	1.4243	-0.00156355	1.22551	0.030886	-0.00928777	-0.016483	-0.00595633
GM.5.0.Paired_box.0010	-2.66187	1.74551	-2.13446	-0.648549	0.98443	-0.00827106	0.0329763	-0.0178857	-0.00229176
GM.5.0.C2H2_ZF.0168	1.21114	-0.711986	-1.23288	1.3607	1.08488	0.0135365	-0.0193731	-0.00806803	0.0157208
GM.5.0.C2H2_ZF.0179	-0.696911	-1.23542	0.727727	-1.28925	0.723255	0.00485141	-0.0114903	0.0136362	-0.0117529
GM.5.0.Homeodomain.0194	0.259164	0.515092	-0.396806	1.25351	1.01457	-0.00891179	0.0119376	-0.0137553	0.0165159
GM.5.0.Myb_SANT.0011	-0.124546	-1.31688	1.89598	-0.521216	0	-0.00902086	-0.0232175	0.0372803	-0.0133282
GM.5.0.Paired_box.0011	-0.17966	-3.88948	0.717468	-0.75412	0.904068	0.00535204	-0.0346264	0.0176173	0.00817833
GM.5.0.C2H2_ZF.0056	-1.005	0.368622	0.720925	0.409996	1.91863	0.00192148	0.00392207	0.000175188	-0.00705723
GM.5.0.Nuclear_receptor.0101	-1.70423	0.729076	-1.30783	1.01472	0.823707	-0.0174396	0.00938662	0.00423451	0.00561525
GM.5.0.p53.0002	0.393128	-0.029304	-1.41962	-1.88296	1.32597	0.00340325	0.00612594	0.000712214	-0.012125
GM.5.0.Forkhead.0031	1.08978	-0.0433753	-1.86462	1.72515	1.08488	0.0129432	-0.00239949	-0.023276	0.0181042
GM.5.0.C2H2_ZF.0316	-0.444379	-0.939932	0.130815	0.0139287	1.0447	0.00292015	-0.00754876	0.0116307	-0.0110223
GM.5.0.C2H2_ZF.0169	-1.20418	-1.70034	1.43188	-0.631794	0.98443	0.0236857	-0.0354255	0.0378378	-0.0414842
GM.5.0.C2H2_ZF.0221	2.07186	-0.0571322	1.34093	-0.327073	1.25565	0.0127154	-0.00206541	-0.000891232	-0.0124484
GM.5.0.C2H2_ZF.0159	-3.16727	1.00234	-1.24073	2.55675	0	-0.0573215	0.0246549	-0.00497672	0.0511298
GM.5.0.Homeodomain.0192	0.846372	-2.3705	0.744314	-0.336802	1.37619	0.0189719	-0.0365764	0.0167558	-0.00557677
GM.5.0.Myb_SANT.0015	-0.62645	-0.448148	0.9323	-0.692684	0.863887	0.0148365	-0.0218891	0.016426	-0.0164225
GM.5.0.Unknown.0014	3.09851	-0.110685	0.339131	-1.03498	1.08488	0.0274475	0.00144235	-0.0106067	-0.0216804
GM.5.0.C2H2_ZF.0098	-2.95969	1.02172	-1.3365	-2.00304	1.17529	-0.023411	0.0159303	0.0104281	-0.00265666
GM.5.0.bHLH.0081	-1.1249	-0.315785	-0.246923	0.968694	0.96434	-0.0316843	0.0101984	0.00142511	0.0264296
GM.5.0.C2H2_ZF.0251	-0.0128376	-0.0712829	0.865588	-0.815542	0.773481	0.00681635	-0.00265495	0.00560491	-0.0132134
GM.5.0.CUT_Homeodomain.0006	-0.736085	-0.887355	1.08084	1.02145	0.693119	-0.0121601	-0.0186635	0.0167006	0.013511
GM.5.0.Nuclear_receptor.0069	0.635053	-2.55309	0.771221	-2.17398	0.853842	0.0116312	-0.0171113	0.0224126	-0.0259061
GM.5.0.C2HC_ZF.0001	3.25584	2.62234	-3.06441	0.952817	0	0.0235194	0.0174559	-0.0321089	-0.00546168
GM.5.0.C2H2_ZF.0123	0.675398	0.308682	0.860464	0.620073	1.25565	-0.00855448	-0.00159002	0.0104949	-0.00174621
GM.5.0.C2H2_ZF.0311	-1.21713	-1.57105	-2.52258	-0.203736	1.51683	0.0173568	-0.00511115	-0.0110205	-0.00107666
GM.5.0.Unknown.0060	-0.583676	0.93158	-0.0799197	0.0455887	0.96434	-0.00666323	-0.00202952	0.00657181	0.00170941
GM.5.0.bZIP.0027	0.210079	2.55889	-3.26762	0.26661	1.27574	0.017319	0.0247141	-0.0377418	0.00184676
GM.5.0.STAT.0018	0.552389	-0.119422	-1.90271	2.9285	1.21547	0.0158655	-0.0104665	-0.0130803	0.00961405
GM.5.0.Homeodomain.0140	-0.712749	-1.49651	2.86938	-2.16882	3.98795	0.00818324	-0.0352592	0.0434456	-0.0298195
GM.5.0.Unknown.0157	-0.363177	1.42992	1.38552	1.26163	1.42642	0.0021525	0.00514062	0.00737411	-0.018513
GM.5.0.Homeodomain.0161	1.28986	1.07219	-0.484346	-0.323238	1.03466	0.00442617	0.00798975	-0.00375396	-0.00942526
GM.5.0.RFX.0014	-1.13791	-1.69856	1.20374	-0.000863747	1.0447	-0.0180726	-0.0173381	0.0238178	0.00976751
GM.5.0.Homeodomain.0132	0.242906	-1.31647	0.728783	-2.42839	1.63737	0.0299012	-0.0285643	0.0301742	-0.0465705
GM.5.0.C2H2_ZF.0224	-1.41855	1.67438	-0.659467	2.44575	1.2657	-0.0388966	0.0123969	0.00166805	0.0326947
GM.5.0.C2H2_ZF.0255	-0.230993	1.86381	0.656718	1.15508	1.02461	-0.0301556	0.0256424	-0.00114604	0.0106661
GM.5.0.AT_hook.0004	0.527546	0.453731	-0.835979	-2.72797	1.65746	0.0293063	0.000363099	-0.00579272	-0.0293561
GM.5.0.Unknown.0205	-0.360776	-1.92011	-0.00795702	-0.588606	1.09493	0.0208569	-0.0169667	-0.00305214	-0.00300781
GM.5.0.Ets.0029	1.51919	-0.465163	-0.586341	-0.150324	2.04922	-0.0122886	-0.00604434	0.000185862	0.0219782
GM.5.0.C2H2_ZF.0146	0.054212	-0.654696	-1.57228	0.42089	1.09493	0.00803184	0.0016281	-0.0139961	0.00712512
GM.5.0.C2H2_ZF.0222	-0.448861	-1.13474	-1.92008	-0.669061	1.10497	0.0137765	-0.0116327	-0.00262374	-0.000681559
GM.5.0.MADS_box.0008	-0.465071	0.284471	0.769626	-0.376681	0.843797	-0.0097007	0.00758878	0.00229778	0.000543479
GM.5.0.HSF.0004	-0.758075	-0.653074	-1.69701	-0.536373	1.21547	-0.00330662	0.0142446	-0.020025	0.0154135
GM.5.0.SMAD.0014	-1.08706	-2.42928	2.52918	1.3986	1.23556	-0.0110741	-0.0380367	0.0309449	0.014514
GM.5.0.CxxC.0001	0.357367	-0.570669	2.22284	-0.993558	0	-0.021712	-0.0022394	0.0239738	-0.00282462
GM.5.0.Unknown.0183	1.9449	2.06407	-1.90411	0.941541	1.14515	0.0178207	0.0158169	-0.0319536	0.00332931
GM.5.0.bHLH.0112	1.09873	-0.516954	-1.51894	-1.93936	0.894023	0.0313366	-0.00657854	0.00136024	-0.0338478
GM.5.0.C2H2_ZF.0307	0.519309	0.253447	-2.52732	0.530791	1.13511	0.0150658	0.00769886	-0.027551	0.0099155
GM.5.0.C2H2_ZF.0283	0.181687	1.06651	-1.61057	-0.386834	1.65746	0.00324715	0.0034749	-0.00369698	-0.00295149
GM.5.0.Mixed.0105	-2.18674	0.700469	1.52818	-1.50079	0.833752	-0.024352	0.0226618	0.0100324	-0.00849396
GM.5.0.C2H2_ZF.0170	-0.209485	2.93876	0.183109	2.13028	0.693119	-0.0216489	0.0179898	-0.00450992	0.0131457
GM.5.0.Unknown.0054	-0.22768	1.6684	0.506917	2.72839	1.05475	0.00355372	-0.00486882	0.000464982	0.00036792
GM.5.0.GATA.0024	0.169718	-0.786153	1.72836	0.358537	0	-0.0146152	0.000887533	0.0178136	-0.0068713
GM.5.0.Homeodomain.0165	1.23263	-0.826136	0.163534	-2.16901	1.27574	0.0360595	-0.0182736	0.00915883	-0.037265
GM.5.0.Mixed.0063	0.646537	0.494322	-1.82049	-0.146388	1.17529	0.0165942	0.0157214	-0.028671	0.000510745
GM.5.0.Unknown.0156	-0.0735913	0.531889	-1.48177	1.7847	1.29583	-0.000587229	0.00109379	-0.0160413	0.0213408
GM.5.0.GATA.0020	1.91451	-0.160221	-1.97917	1.44183	1.13511	0.0275887	-0.0123325	-0.0302162	0.0202964
GM.5.0.p53.0009	-0.61292	1.3822	-0.568319	1.75786	0.883978	-0.00839982	0.0210697	-0.00924806	-0.00051559
GM.5.0.C2H2_ZF.0293	0.228183	1.78592	-2.74463	-0.160185	1.00452	0.00295469	0.0218701	-0.0287667	0.0108788
GM.5.0.C2H2_ZF.0219	-0.59939	1.33007	0.921234	0.280531	0.863887	-0.0157257	0.0137417	0.0196018	-0.0223426
GM.5.0.C2H2_ZF.0269	-1.04216	1.55295	-1.30227	-0.172174	1.68759	-0.0318684	0.0278848	-0.00866948	0.0205396
GM.5.0.Nuclear_receptor.0074	1.89418	0.0890579	1.86314	-0.531976	1.2657	0.012264	0.000910398	0.00355398	-0.0212722
GM.5.0.Nuclear_receptor.0027	-0.60462	0.416604	0.39057	0.839618	1.01457	-0.0134461	-0.00372605	0.0137219	0.0024083
GM.5.0.C2H2_ZF.0040	0.0711505	0.111114	-2.78749	-2.23731	1.03466	0.0226228	0.0034883	-0.00539296	-0.0250095
GM.5.0.C2H2_ZF.0171	-0.517006	-2.01029	-0.384511	-0.797274	0	-0.00810904	-0.00193009	0.00883111	0.000340115
GM.5.0.Homeodomain.0167	-1.11825	0.902145	1.96646	-1.20691	1.19538	-0.0113483	0.00255155	0.0197132	-0.0154308
GM.5.0.Grainyhead.0007	-0.826776	-1.89951	1.2513	-2.38123	1.3561	0.00383837	-0.0135907	0.0291829	-0.0292793
GM.5.0.Unknown.0103	-1.35991	0.934922	-1.65561	-0.542856	1.39628	-0.0106659	0.0328567	-0.02667	0.0128072
GM.5.0.Unknown.0077	0.275338	-1.70599	0.0574436	3.29132	0	-0.000892169	-0.0210519	-0.00577937	0.0326248
GM.5.0.Homeodomain_POU.0026	-0.4376	-0.330004	0.395502	1.15857	0.914114	-0.00561603	-0.0173453	0.010388	0.0123973
GM.5.0.Unknown.0013	0.0883668	1.39816	-1.9797	-0.861968	1.11502	0.00259885	0.0169304	-0.010818	-0.0075542
GM.5.0.Nuclear_receptor.0104	-0.990019	-0.754148	0.507668	0.0592372	0	-0.0193807	0.00807371	0.00475463	0.00882111
GM.5.0.C2H2_ZF.0003	-1.10172	-0.729209	1.66145	1.32209	1.05475	-0.0248124	-0.0112837	0.0277377	0.00610511
GM.5.0.C2H2_ZF.0088	-1.46554	-0.658683	0.918333	-0.704936	0.954294	-0.00609295	-0.00235179	0.0136498	-0.00827798
GM.5.0.C2H2_ZF.0144	0.727631	-2.51047	1.49155	0.748008	1.0447	0.00924023	-0.0413298	0.0285953	-0.0041215
GM.5.0.TEA.0004	-1.12262	0.876782	2.15679	-1.99217	1.23556	-0.00921445	-0.0124844	0.044046	-0.0343442
GM.5.0.HSF.0009	-0.405173	-2.0116	1.87228	0.433431	0.823707	-0.0195204	-0.0121113	0.0208467	0.0097617
GM.5.0.p53.0010	0.805552	-0.326124	0.803123	0.227729	0.974385	-0.00393359	-0.00659715	0.00699913	0.00282609
GM.5.0.GCM.0001	0.512757	-0.313307	-0.160103	1.16017	1.11502	0.000547156	-0.00200205	-0.0137996	0.0203405
GM.5.0.C2H2_ZF.0038	-1.84785	1.1833	-2.37061	-0.773662	1.24561	0.00311568	0.0109311	-0.00610339	-0.00788357
GM.5.0.Nuclear_receptor.0111	1.68691	-0.616178	-1.70719	-2.18168	2.01909	0.034214	-0.00680219	-0.013781	-0.016607
GM.5.0.Homeodomain.0049	0.427516	1.75198	1.1838	0.204194	1.2657	-0.00607664	0.00387601	0.00698048	-0.00621506
GM.5.0.C2H2_ZF.0161	-1.28336	-0.0907971	0.039707	2.84385	0.773481	-0.0279888	0.0106334	-0.00471491	0.0296527
GM.5.0.bHLH.0014	-0.485169	-1.61672	-0.647859	1.43368	0	0.00445867	-0.00299327	-0.0117912	0.0138043
GM.5.0.bZIP.0083	0.997573	-0.0145319	0.218167	1.48999	2.35058	0.0137666	-0.0109562	-0.0125492	0.012079
GM.5.0.Mixed.0076	-1.33235	-0.0730118	1.49693	-1.18115	1.4666	-0.02287	0.0138692	0.0131258	-0.00469373
GM.5.0.C2H2_ZF.0234	-1.96364	-0.581193	-0.404252	-0.119231	0.793571	-0.0373604	0.00540323	0.0285952	0.00197119
GM.5.0.Unknown.0122	-1.36714	0.598039	-2.14142	0.123761	1.33601	0.0134469	-8.8807e-05	-0.00825882	-0.0055606
GM.5.0.C2H2_ZF.0118	-0.245731	0.253826	0.559051	-0.4456	0.743345	-0.00380306	-0.00167561	0.00663564	-0.00236948
GM.5.0.Homeodomain.0083	-1.07938	0.191438	-0.30852	-0.698608	0	-0.00714264	0.00195761	0.00743696	-0.00334245
GM.5.0.C2H2_ZF.0181	1.12557	-0.747521	3.96895	0.329721	1.73782	-0.00205621	-0.0335521	0.0468816	-0.0235437
GM.5.0.RFX.0016	-2.95898	0.486469	0.212487	0.848142	0	-0.0503444	0.0259216	0.0096471	0.0210369
GM.5.0.C2H2_ZF.0227	1.87917	1.95135	-1.30528	0.844268	1.21547	0.00851515	0.0153989	-0.0246101	0.00549993
GM.5.0.Sox.0023	0.0918191	-1.05099	-0.335849	-0.172328	1.18533	0.0289045	-0.0142165	-0.00280936	-0.0165403
GM.5.0.Mixed.0056	-0.543191	1.08547	0.470428	0.417893	1.40633	-0.00654612	0.000995705	0.00165541	0.00485616
GM.5.0.Rel.0023	0.403104	0.234872	0.566779	-0.0729812	0.673029	0.013133	-0.0313419	0.0143647	-0.000862006
GM.5.0.Sox.0016	0.81068	-0.491757	0.112921	1.30828	1.37619	0.0236203	-0.0177635	-0.00445258	-0.00368019
GM.5.0.C2H2_ZF.0080	-2.32585	2.19682	-0.865175	1.31285	1.45655	-0.0294398	0.0328274	-0.00849437	0.0116992
GM.5.0.T-box.0018	-0.682877	0.0346434	-1.58242	-0.403527	0.894023	0.0161087	0.00461388	-0.0178907	-0.00107811
GM.5.0.Unknown.0171	-0.0976008	1.94158	1.37937	-0.798505	0	-0.0134492	0.00720006	0.0102498	-0.00513115
GM.5.0.Homeodomain.0115	-0.250206	-0.358433	-1.0659	-3.89285	0	0.0245745	4.71538e-05	0.0117403	-0.0469155
GM.5.0.GATA.0019	1.07745	-0.528637	-0.892475	-1.03706	0.7333	0.042518	-0.0216614	-0.0039568	-0.0237284
GM.5.0.Ets.0001	-2.33153	1.13791	1.86152	1.22919	0	-0.0536923	0.0149415	0.0232279	0.0190913
GM.5.0.bHLH.0059	-0.889306	-0.199128	-2.36334	-0.392787	1.49674	0.0203046	0.00256742	-0.00813162	-0.0173349
GM.5.0.T-box.0016	-0.737775	-0.806785	0.737771	-1.392	1.76796	-0.00836352	-0.0146799	0.0289194	-0.0123625
GM.5.0.Forkhead.0055	-0.845781	-1.21294	-0.148664	0.986428	1.65746	-0.000653989	-0.0149758	0.00652336	0.00875988
GM.5.0.C2H2_ZF.0213	0.596019	-0.825648	1.43847	-1.21273	1.95881	0.00820046	-0.0218336	0.0292571	-0.0256068
GM.5.0.GATA.0021	-0.653069	-0.71914	-0.916703	-1.14032	1.20542	-0.00391357	0.00193416	0.0029706	-0.00129602
GM.5.0.Grainyhead.0004	-1.36172	1.42966	0.723725	2.31943	1.97891	-0.0362261	0.00603606	0.00756527	0.028455
GM.5.0.RFX.0009	-1.16925	-0.239042	0.737144	-1.18571	1.05475	-0.00232767	-0.00320845	0.0161083	-0.0153941
GM.5.0.Nuclear_receptor.0094	-2.68842	-1.20853	-0.0287615	-0.149309	1.09493	-0.014786	0.000523122	0.00765617	0.00757601
GM.5.0.Nuclear_receptor.0148	1.85251	-0.442511	-1.16475	-0.712934	0	0.0357479	-0.00760154	-0.00986749	-0.0229631
GM.5.0.SMAD.0005	0.0667379	1.07365	-0.955615	-1.3514	0.96434	0.0192604	0.0170197	-0.0140178	-0.0242398
GM.5.0.Homeodomain.0012	0.868385	-2.62374	1.14171	-2.20621	0	0.0231644	-0.0367958	0.014359	-0.0073377
GM.5.0.C2H2_ZF.0248	1.91604	-1.82812	0.653416	0.0748208	0	0.0322968	-0.0321396	-0.00120898	-0.00285666
GM.5.0.Homeodomain.0077	0.961193	0.52969	-1.46522	2.47959	0	0.0068913	-0.000768179	-0.0249735	0.0261887
GM.5.0.bHLH.0015	0.692496	-0.170007	1.08849	0.574702	1.07484	0.00539596	-0.00456085	-0.00300346	0.0024271
GM.5.0.MADS_box.0015	0.410269	1.12555	-1.85008	-0.0472682	0.934204	0.00689167	0.0132979	-0.0147883	-0.0034674
GM.5.0.C2H2_ZF.0042	0.836389	2.65766	-3.06472	0.450099	0	-0.00101162	0.0430645	-0.0437611	0.0124714
GM.5.0.HSF.0006	-1.34585	-0.752969	0.447923	-0.718038	0.894023	-0.020136	-0.00796876	0.0258518	-0.000927771
GM.5.0.C2H2_ZF.0060	-0.597634	0.496202	-0.0408304	1.42905	1.58714	-0.0302775	-0.00239975	0.00197315	0.0380617
GM.5.0.HSF.0010	-1.62255	3.45864	-4.24502	1.73302	1.28579	-0.0218434	0.0489645	-0.0440508	0.032422
GM.5.0.Unknown.0034	-0.612709	-1.39752	-0.213991	0.826727	1.08488	0.00486811	-0.0159925	0.00154123	0.0097416
GM.5.0.Mixed.0079	-0.685935	1.12135	0.590381	0.170098	1.30588	-0.0242886	0.00729764	0.00676162	0.0131294
GM.5.0.Unknown.0133	1.58519	-0.919549	-0.973867	0.515236	1.18533	0.0083609	-0.00643981	-0.00911965	0.00913425
GM.5.0.MADS_box.0004	-0.120309	-0.16899	2.33634	-1.82771	1.3561	-0.0119524	0.0057329	0.0230334	-0.0227623
GM.5.0.Ets.0028	-0.567823	2.1759	-1.17937	0.392216	0.512305	-0.00356111	0.020317	-0.009916	-0.00484272
GM.5.0.Homeodomain.0008	3.25023	0.156564	1.27561	-0.929677	1.12506	0.0339557	-0.0258657	0.0115837	-0.0293962
GM.5.0.Sox.0036	1.13472	-1.61543	1.06321	-0.718601	1.61728	0.0338761	-0.0279802	0.00519244	-0.0182237
GM.5.0.Nuclear_receptor.0095	-0.107282	0.685342	-2.99136	-0.464311	2.47112	0.0254498	-0.000689157	-0.0214464	-0.0020242
GM.5.0.C2H2_ZF.0147	-0.351331	0.564401	1.25952	0.0454058	1.38624	-0.00753279	-0.00298588	0.0122473	-0.0038478
GM.5.0.Homeodomain.0100	-2.09329	0.0942385	-1.62813	0.765045	0	-0.0229621	-0.00262859	0.00695413	0.022346
GM.5.0.C2H2_ZF.0157	-0.709915	-1.11896	1.66576	-0.527844	0.924159	-0.0180372	-0.00166009	0.0207275	-0.00367557
GM.5.0.CENPB.0001	1.74555	0.267305	0.334885	-0.014495	1.23556	-0.00794565	-0.00124674	0.000707872	0.0104225
GM.5.0.Nuclear_receptor.0114	-1.35534	-1.14428	1.01304	0.93776	0.863887	-0.0128358	-0.0060874	0.0104352	0.00876567
GM.5.0.MADS_box.0017	-0.793142	-0.139736	-0.774638	-0.0331695	1.72777	0.00801835	-0.0259476	0.0118878	0.0028797
GM.5.0.C2H2_ZF.0185	-1.23517	-0.993904	0.132161	0.00487121	0	-0.00860549	-0.0160604	0.0282397	-0.00958317
GM.5.0.bZIP.0022	0.72181	0.325529	-1.16567	-0.538206	1.22551	-0.00751801	0.0106553	-0.00650103	0.00633158
GM.5.0.Forkhead.0048	-0.539229	2.07059	-0.0178595	0.456204	0.944249	-0.0150856	0.0255097	-0.00564519	-0.00200174
GM.5.0.Unknown.0039	0.251378	-1.32948	-0.400439	-0.0548994	0.914114	-0.0123751	0.000712106	0.000146817	0.0145534
GM.5.0.bZIP.0047	-4.05517	0.800188	-0.659132	1.21234	0.713209	-0.0335983	0.0357867	-0.0153571	0.0229423
GM.5.0.bHLH.0107	0.12118	1.83956	0.237368	1.78282	1.999	-0.018166	-0.0014347	0.00239748	0.021179
GM.5.0.Homeodomain_Paired_box.0002	-0.396121	1.04941	1.52167	0.632781	1.19538	-0.0191233	0.00221817	0.0175816	-0.00238403
GM.5.0.Mixed.0086	-0.290621	-0.0526283	0.709825	1.03768	1.05475	-0.021622	0.00231405	0.000240714	0.0242483
GM.5.0.bHLH.0126	-0.187508	-0.563854	-3.15581	1.61377	0.773481	0.00235312	0.00196557	-0.0185584	0.020092
GM.5.0.bHLH.0100	1.34193	-1.81804	1.60929	-0.844623	1.16524	0.00572739	-0.0229669	0.0253096	-0.015854
GM.5.0.C2H2_ZF.0160	0.577721	1.10816	-2.04428	-2.24723	1.07484	0.0170966	0.0147293	-0.0128648	-0.0205176
GM.5.0.T-box.0002	-0.298453	1.86929	-2.05748	1.52684	0.723255	0.0107313	0.0235205	-0.0335162	0.00571577
GM.5.0.Nuclear_receptor.0137	-0.0311888	-0.202019	-1.77794	1.78931	1.08488	0.00989481	-0.00979589	-0.0200002	0.0257824
GM.5.0.Unknown.0046	0.0837942	-0.205281	1.09019	-0.72705	1.24561	0.00256831	-0.0137795	0.0147611	-0.00784407
GM.5.0.Unknown.0050	-0.499272	1.16732	-0.117336	-0.897143	0.683074	-0.00179836	0.0236749	-0.0112298	-0.0090406
GM.5.0.Unknown.0119	-3.24798	3.44102	-2.30936	1.05171	0.98443	-0.0318584	0.0328296	-0.0146831	0.0231589
GM.5.0.GATA.0016	0.640046	0.653261	2.60452	-1.37935	0.924159	-0.000842111	0.00216755	0.0191268	-0.0274056
GM.5.0.T-box.0010	-0.269773	0.519913	-2.29188	0.423448	0.673029	0.00598992	0.0106184	-0.0195808	0.00719683
GM.5.0.Unknown.0084	-1.30416	0.181603	0.382569	-0.975139	1.25565	-0.00648874	-0.00236289	0.00961986	-0.00228371
GM.5.0.RFX.0003	-0.15663	3.3596	-0.16008	-0.381663	1.41637	-0.032776	0.0269999	-0.00208639	0.0137148
GM.5.0.Nuclear_receptor.0064	0.389292	0.618756	1.65183	0.654253	1.36615	0.0148426	-0.0180959	0.0140508	-0.0174569
GM.5.0.Nuclear_receptor.0003	-1.23608	1.62241	-1.33031	0.975733	0.642893	0.00454231	0.00598036	-0.00783047	-0.00176716
GM.5.0.bZIP.0079	0.190552	1.53855	0.389691	0.887843	1.19538	-0.00325114	0.00597143	-0.0122813	0.0140949
GM.5.0.Nuclear_receptor.0133	2.67228	1.28309	2.04416	-0.310322	1.49674	0.0129481	0.00132855	0.00758436	-0.0280865
GM.5.0.T-box.0012	0.591743	-1.21348	1.59799	0.15481	0.954294	0.0103855	-0.0241055	0.0102387	8.05538e-05
GM.5.0.Prospero.0001	0.534071	1.43606	-0.661981	-0.0165949	1.67755	-0.0140291	0.0205875	-0.00339916	-0.000859301
GM.5.0.RFX.0007	0.607807	-0.604546	2.19838	-1.48962	0.924159	0.00365463	-0.0177973	0.0183966	-0.00964561
GM.5.0.Grainyhead.0006	-1.28322	-2.28028	1.69685	-1.37619	1.33601	-0.017037	-0.0116586	0.0251691	0.00024956
GM.5.0.C2H2_ZF.0203	-0.323431	0.650931	0.0532655	-1.04242	0	0.000773973	-0.00604665	0.0136434	-0.0127508
GM.5.0.T-box.0022	-2.27865	-0.911632	0.173489	-0.446596	1.31592	-0.0100568	-0.00742861	0.00697295	0.0114909
GM.5.0.C2H2_ZF.0281	-0.822586	-0.602073	1.53968	0.756775	1.25565	-0.00354291	-0.0087254	0.00440164	0.00825979
GM.5.0.SAND.0006	0.793817	-1.0308	-0.477652	1.26731	1.07484	0.0134889	-0.0295684	0.0123224	-0.000521334
GM.5.0.C2H2_ZF.0092	-1.31049	-2.38719	-0.451198	0.247818	0	-0.012666	0.00754472	-0.000389141	0.0079764
GM.5.0.Unknown.0179	-0.222809	-0.124342	-0.358583	1.11095	1.55701	-0.00903211	0.00535973	0.00715506	-0.00440425
GM.5.0.CSL.0001	-2.27328	2.00584	0.243977	1.36305	1.01457	-0.0299168	0.0182847	0.00569793	0.00931346
GM.5.0.C2H2_ZF.0192	1.55396	-0.754449	-0.674351	0.678446	0.833752	0.0368343	-0.0115179	-0.0176589	-0.00932747
GM.5.0.Ets.0038	-3.1006	1.57525	0.672036	0.53827	1.5771	-0.0489233	0.0340028	0.0047133	0.0168914
GM.5.0.MADS_box.0018	-0.231467	-3.2482	-0.218233	1.23982	1.11502	-0.00140358	-0.0333593	0.0134772	0.0208803
GM.5.0.Homeodomain.0150	-0.454129	-0.0297254	2.27135	-1.29557	0	-0.0137281	-0.0139865	0.0352089	-0.0149583
GM.5.0.C2H2_ZF.0036	-0.498716	0.458279	-1.79132	0.243095	1.44651	0.00786132	0.00193812	-0.0185009	0.013122
GM.5.0.bHLH.0108	1.72812	2.43284	0.500959	-1.30852	0.652938	0.0149947	0.0221262	-0.0113592	-0.0282308
GM.5.0.Forkhead.0042	2.30672	0.141932	1.08482	0.00807185	2.26017	0.0129226	-0.0123684	0.00174209	-0.00472376
GM.5.0.Rel.0020	0.85945	-0.485059	0.709544	-0.19472	1.86841	0.00254628	-0.00830584	0.00208016	0.00329521
GM.5.0.Homeodomain.0195	-0.553766	1.0811	-0.119994	1.44008	1.28579	-0.00975688	0.00806124	-0.00644979	0.0119883
GM.5.0.Unknown.0098	-0.355799	-0.697962	0.478894	0.675468	0.924159	-0.00317329	-0.0123211	0.00417546	0.0121405
GM.5.0.Unknown.0141	0.308232	0.353289	-1.99799	0.365973	0	0.0295684	-0.00718299	-0.0207347	-0.00087746
GM.5.0.Homeodomain.0201	0.00039261	-0.694455	0.355957	-0.283866	1.32597	-8.08901e-06	0.00309947	0.00977348	-0.016771
GM.5.0.Grainyhead.0005	-0.0420868	0.135117	-0.57299	0.92607	0	0.00984188	-0.00313125	-0.00575166	-0.00102563
GM.5.0.Nuclear_receptor.0049	2.2725	-2.21266	-1.42681	-1.28201	0	0.0363597	-0.0205971	-0.00373542	-0.0174852
GM.5.0.Nuclear_receptor.0017	2.74477	-1.96712	-2.02067	1.05075	1.0447	0.0383553	-0.0235203	-0.0168276	0.00110651
GM.5.0.C2H2_ZF.0115	0.480194	-2.41486	1.67661	-0.378435	0	0.0296996	-0.032926	0.0127603	-0.0177205
GM.5.0.bHLH.0017	-1.83776	1.52878	0.248021	0.0337445	1.29583	-0.0430887	0.0263666	0.00796681	0.0137052
GM.5.0.Unknown.0139	-2.60912	2.43203	-1.5183	-0.653084	1.48669	-0.0357924	0.0293124	0.00864271	0.000307796
GM.5.0.Forkhead.0015	-1.60682	0.0480167	-0.647381	0.249587	1.08488	-0.0102282	-0.0029185	0.00852999	0.00452315
GM.5.0.Homeodomain.0177	0.53904	-0.792593	-0.665258	0.454629	1.28579	0.00661038	-0.00888694	-0.00201822	0.00441758
GM.5.0.C2H2_ZF.0256	0.533221	1.73287	0.498112	0.94817	0.713209	-0.00490923	0.00710021	0.0010569	-0.00324103
GM.5.0.STAT.0015	1.30327	-1.41299	1.0215	-1.03572	1.21547	0.0228025	-0.0212004	0.00949057	-0.0177687
GM.5.0.Unknown.0109	-0.823833	-0.235819	-0.589339	-1.86007	0.904068	0.00575018	0.00306493	0.00291273	-0.0146322
GM.5.0.GATA.0023	1.51499	2.68682	-2.74114	1.49415	0.843797	0.0295244	0.0157021	-0.0338501	-0.00866982
GM.5.0.Homeodomain.0053	2.10585	0.175101	1.04606	0.71014	1.21547	0.00698644	-0.0108014	-0.000728992	0.00434004
GM.5.0.Unknown.0193	1.2178	0.380243	-0.1454	-0.0520351	1.36615	0.00513095	-0.00555515	0.00779366	-0.0108174
GM.5.0.HSF.0007	0.144962	-0.37133	2.51077	-1.11293	1.29583	-0.0137031	-0.013336	0.0321812	-0.0115997
GM.5.0.Nuclear_receptor.0135	-0.769363	-0.107475	-0.65052	1.2892	1.08488	0.00224116	-0.00426406	-0.00755219	0.0122492
GM.5.0.Unknown.0096	0.290774	-0.406032	1.1335	-1.24551	2.53139	0.00148053	-0.0279656	0.0352049	-0.0183705
GM.5.0.Unknown.0089	0.867969	-0.371936	1.08476	-0.670166	0	0.00498335	-0.0145144	0.00533666	0.00277187
GM.5.0.Nuclear_receptor.0088	2.43138	-0.219893	1.51303	-1.00033	1.19538	0.0359311	-0.0337345	0.0193103	-0.0335586
GM.5.0.C2H2_ZF.0151	3.65252	0.0147124	-0.764523	3.34825	1.65746	0.0165618	-0.0189988	-0.0148106	0.0206744
GM.5.0.Unknown.0074	-1.12574	0.587972	-0.039563	-1.50028	0.944249	0.000757317	0.0136064	0.00104816	-0.0176564
GM.5.0.C2H2_ZF.0084	-0.544827	-0.0191061	-1.19152	-0.492833	1.44651	0.0011257	0.00553667	-0.00490134	-0.000961327
GM.5.0.Homeodomain.0057	-0.916231	-2.46425	-0.993003	0.484941	0	0.0189692	-0.0473666	0.0218981	-0.00045589
GM.5.0.Unknown.0080	-2.18126	2.27296	-0.917445	0.796694	1.0447	-0.0100925	0.0308637	-0.0155141	-0.000857935
GM.5.0.SAND.0002	-0.432762	-0.0923729	-1.87197	2.20495	1.93872	-0.0346194	0.00531709	-0.00255214	0.0410121
GM.5.0.Nuclear_receptor.0112	-0.94856	0.684195	0.911494	0.347289	0.994475	-0.00203403	0.00230858	0.0134388	-0.018325
GM.5.0.GATA.0015	-1.00284	0.529059	0.402976	0.661731	1.07484	-0.0132238	0.00696965	-0.00200538	0.0115227
GM.5.0.Rel.0021	2.6616	-1.66319	-1.4054	1.86086	2.65193	0.0251425	-0.0315078	-0.0175452	0.0276578
GM.5.0.Forkhead.0050	-0.789107	-0.052917	-0.102173	1.70619	1.43646	-0.0195595	-0.0125136	0.0102617	0.0246678
GM.5.0.Nuclear_receptor.0149	-1.78908	-0.92046	-0.0556216	-1.35822	1.18533	-0.0182575	0.00808535	0.00843677	0.00238537
GM.5.0.STAT.0025	0.19498	1.5754	-1.99583	-2.51557	1.22551	0.0285128	0.0216639	-0.0291355	-0.020509
GM.5.0.STAT.0019	1.71545	-1.30373	1.79589	1.4083	0.974385	0.0113717	-0.033669	0.0167284	0.000747637
GM.5.0.C2H2_ZF.0112	0.18949	-1.22562	-1.14598	-1.492	1.0447	0.0199115	-0.0153121	0.00580061	-0.0157254
GM.5.0.C2H2_ZF.0132	-2.3648	0.796387	-0.249313	1.90083	0.813661	-0.0270657	0.00127179	0.00846827	0.0210631
GM.5.0.C2H2_ZF.0240	1.86987	0.76421	0.0530225	2.75304	1.08488	0.0155286	0.00121	-0.017022	0.00229077
GM.5.0.Unknown.0072	-0.428414	0.72515	-0.655697	-1.45483	0	0.0024212	0.017425	-0.006039	-0.0143902
GM.5.0.Unknown.0070	0.527344	2.72113	0.984868	0.31056	1.01457	-0.00587319	0.0092919	0.00968318	-0.0162302
GM.5.0.Unknown.0056	1.11347	-0.646033	0.304041	-0.257773	0	0.0103007	-0.0113505	0.00678415	-0.00943351
GM.5.0.bHLH.0086	-0.64341	0.997259	-0.302869	-0.0384592	0	-0.0186765	0.000396463	0.00882481	0.0110173
GM.5.0.Sox.0030	0.679457	1.76131	-0.148274	-0.427805	1.21547	-0.000723025	0.0101267	-0.00560693	-0.00283154
GM.5.0.C2H2_ZF.0077	1.37033	-1.19607	1.0352	-1.21526	1.32597	0.00782034	-0.0189475	0.0228985	-0.0197163
GM.5.0.T-box.0020	0.245651	-0.848214	-0.346158	-2.27931	0.863887	0.0193375	-0.00203258	-0.00425041	-0.0162363
GM.5.0.Unknown.0180	1.13333	-2.17441	1.1448	-1.05907	0.994475	0.0271832	-0.0285073	0.0223716	-0.0325998
GM.5.0.C2H2_ZF.0264	-1.16469	1.2306	1.09628	0.513504	4.36966	-0.0349691	0.0109281	0.0114281	0.0161253
GM.5.0.CSL.0002	1.85908	-0.89922	0.198119	1.37755	0	0.00134034	-0.022636	0.0100614	0.0100398
GM.5.0.Mixed.0100	0.301781	-0.424162	0.731881	1.18243	0.843797	0.00203882	-0.0102465	0.00577882	0.00107848
GM.5.0.bZIP.0077	3.57423	-1.79717	-1.32303	-0.35719	2.47112	0.024981	-0.0164975	-0.0124789	0.00411142
GM.5.0.bZIP.0032	-0.643477	1.65423	-0.311835	0.796501	1.02461	0.00284253	0.0165839	-0.0165827	0.000373959
GM.5.0.Homeodomain.0147	-0.201371	0.624845	1.01006	2.94261	1.0447	-0.000615042	-0.0138522	-0.00137465	0.0181978
GM.5.0.C2H2_ZF.0154	0.65342	-0.686604	-1.07259	-0.515168	1.24561	0.0228567	-0.0109439	-0.00810499	-0.00540736
GM.5.0.Unknown.0005	0.55532	-0.554655	-0.460907	-0.730532	1.33601	0.0118361	-0.0279435	0.0126395	-0.000700205
GM.5.0.Unknown.0108	-0.317271	-0.47743	0.0834032	-1.47088	0.793571	-0.0106854	-0.00710677	0.0169661	-0.00168035
GM.5.0.Unknown.0198	-0.837914	0.437267	-0.706448	-0.691232	1.27574	0.00080772	0.00371565	0.00109556	-0.00667824
GM.5.0.C2H2_ZF.0114	-1.22246	0.995385	-1.6024	1.22522	1.17529	-0.00318229	-0.000271207	-0.0070713	0.0139275
GM.5.0.Paired_box.0018	-0.549432	-2.01534	0.75649	-0.994341	1.58714	0.00330402	-0.00942267	0.0103282	-0.007628
GM.5.0.ARID_BRIGHT.0003	0.802974	0.382884	1.12762	1.4405	0	-0.00314709	-0.0167329	0.0192067	-0.0033949
GM.5.0.MADS_box.0019	-0.0876605	-1.38936	-1.96891	-1.13356	1.76796	0.0259202	-0.011661	-0.0110275	-0.00447504
GM.5.0.Rel.0019	-2.53508	2.10812	0.127441	0.918611	1.52687	-0.0278587	0.0266523	-0.000804209	0.00618018
GM.5.0.bZIP.0021	0.20907	0.150966	-0.0437302	0.345563	0.873933	0.00237354	-0.00487318	0.00148884	0.000462664
GM.5.0.Unknown.0197	-0.653499	0.756934	-0.949538	2.16814	2.34053	-0.0115086	0.00770926	-0.00971982	0.0190353
GM.5.0.Unknown.0121	0.201922	-0.45721	-0.66919	0.862792	20.1306	0.0128681	-0.0242733	0.00961841	-0.00200695
GM.5.0.GTF2I-like.0001	0.655905	0.0924112	-1.26523	0.499163	0	0.0300576	-0.0111051	-0.0111208	-0.0101721
GM.5.0.GATA.0012	-0.63343	0.342173	0.996169	0.839879	0	0.0102431	-0.0351642	0.0190723	0.000655181
GM.5.0.C2H2_ZF.0070	2.19377	0.954167	1.57385	0.321135	1.3561	0.0364983	-0.0261293	-0.00180308	-0.0140773
GM.5.0.C2H2_ZF_Homeodomain.0002	0.259135	0.948676	-0.616304	0.670724	0	0.00897201	-0.0082697	-0.000390269	-0.00145908
GM.5.0.bZIP.0090	0.726442	1.81801	-0.18981	1.25007	1.17529	-0.00223812	0.0179427	-0.0125724	-0.000224271
GM.5.0.Myb_SANT.0013	2.66779	1.55759	-2.23827	0.239722	1.11502	0.0252761	0.0164956	-0.0331057	-0.00523463
GM.5.0.Mixed.0049	-1.63372	2.27561	-0.859104	1.07735	1.68759	-0.0418573	0.0278568	-0.000243926	0.0216584
GM.5.0.bHLH.0085	-0.181805	-0.931135	-1.8002	-1.27047	0.96434	0.0105015	0.00321475	-0.0115839	-0.00104299
GM.5.0.Myb_SANT.0002	-2.38851	1.72107	1.20298	0.66153	0	-0.0637762	0.0196767	0.00963807	0.0449423
GM.5.0.IRF.0020	-1.59067	-1.9809	-0.227281	2.28282	1.31592	-0.0345626	0.00842461	-0.00854274	0.0456042
GM.5.0.bHLH.0051	-0.910588	0.440542	0.279278	-1.72599	1.02461	-0.0192996	0.00228775	0.0202743	-0.0059051
GM.5.0.C2H2_ZF.0107	1.8764	0.533754	1.63611	0.127622	1.19538	0.0165728	-0.00887837	0.00884711	-0.0228996
GM.5.0.Unknown.0202	1.85216	-1.78619	1.71791	-1.65127	1.50678	0.0139471	-0.0157061	0.0183354	-0.0248459
GM.5.0.THAP_finger.0003	0.430212	2.19748	1.24866	1.15333	0.994475	-0.0357242	0.0226791	0.0105352	0.00509471
GM.5.0.IRF.0018	0.481031	-1.62931	0.294512	1.77958	0	0.0112951	-0.0231673	-0.00210112	0.0146774
GM.5.0.bZIP.0092	1.5338	0.0124852	-0.643929	-1.2988	1.12506	0.0476919	-0.0190544	-0.000512128	-0.0378461
GM.5.0.Forkhead.0040	-1.73002	0.485064	-1.09987	-0.598806	0	-0.0169955	0.0146936	0.0078586	-0.00583408
GM.5.0.Homeodomain.0038	0.37339	-0.247628	-0.331232	1.14242	0	0.00233063	-0.0125102	-0.000197032	0.0113862
GM.5.0.C2H2_ZF.0134	0.599995	-0.614586	0.410006	-1.09805	1.09493	0.0242178	-0.0200351	0.0126197	-0.0251144
GM.5.0.Forkhead.0026	-0.397245	-0.873491	0.0289031	-0.088009	0.98443	0.0170522	-0.00824589	-0.00115603	-0.0105987
GM.5.0.C2H2_ZF.0211	1.94793	-0.89999	-0.805257	-0.515512	1.12506	0.0525993	-0.0200257	-0.0106086	-0.0291826
GM.5.0.Homeodomain.0097	-1.26265	1.01439	0.309042	1.87239	1.40633	-0.0215282	0.000107166	0.00493589	0.0202187
GM.5.0.Homeodomain.0010	1.41485	-1.77405	-0.998269	-0.0761625	1.36615	0.018282	-0.0246734	0.00198706	0.00202396
GM.5.0.C2H2_ZF.0228	2.18959	-0.683303	0.87896	-1.18719	2.11954	0.00323143	-0.018995	0.0181656	-0.0074545
GM.5.0.Unknown.0113	-1.25078	1.08656	-0.31904	1.07221	0.954294	-0.0187864	0.00181463	0.00346007	0.016864
GM.5.0.Homeodomain.0172	0.713997	1.40887	0.624416	-0.637931	1.19538	0.00200959	0.00860478	0.00608011	-0.0204621
GM.5.0.C2H2_ZF.0043	-0.465893	-0.996718	1.15006	1.88469	1.43646	-0.00941169	-0.033409	0.0385805	-0.00316304
GM.5.0.Homeodomain.0151	2.9514	-2.46781	2.87496	-0.692633	1.55701	0.0290314	-0.0504277	0.0299167	-0.0205773
GM.5.0.Unknown.0147	-0.864885	0.215586	-0.570547	-0.405218	2.14967	-0.0264618	-0.00133166	0.00854627	0.0231214
GM.5.0.Nuclear_receptor.0091	0.811531	-0.0543555	0.260756	-0.168099	1.11502	0.0145457	-0.00776439	0.005301	-0.0167768
GM.5.0.bHLH.0042	-0.309843	1.03236	-0.198779	0.197432	2.01909	-0.0148877	0.0239712	-0.00967995	0.00496804
GM.5.0.Homeodomain.0138	1.43261	-0.265883	1.88166	-0.725486	0	0.0147389	-0.0142464	0.0103455	-0.0166065
GM.5.0.Homeodomain.0146	0.0922594	2.51349	-2.41604	0.225061	0	-0.00768499	0.0153445	-0.0114826	0.0080556
GM.5.0.Paired_box.0020	0.760373	1.25601	0.233212	0.852683	1.60723	-0.00548324	-0.00279933	0.00706143	0.00042447
GM.5.0.Mixed.0037	0.806841	-1.52943	1.66407	-0.134375	2.8227	0.000940423	-0.0181001	0.00782833	0.00848816
GM.5.0.C2H2_ZF_Homeodomain.0001	1.99961	-2.00182	1.09368	0.985912	0.904068	0.0132862	-0.0260438	0.00505059	0.00567214
GM.5.0.Nuclear_receptor.0118	-2.02345	2.16419	0.478254	-0.127023	0.954294	-0.0204509	0.0222699	-0.000476024	0.00134428
GM.5.0.Myb_SANT.0007	2.46231	-2.96867	-1.1616	-1.69401	1.20542	0.049428	-0.0518659	0.00834417	-0.0152382
GM.5.0.SMAD.0016	1.01968	-0.575925	-1.07026	-0.163594	0	0.0195816	0.00120699	-0.0159621	-0.00424213
GM.5.0.Ets.0036	-0.0499564	-0.163591	-1.02453	1.81293	0	-0.0141008	-0.0127922	-0.00664822	0.0411332
GM.5.0.Nuclear_receptor.0147	-0.903501	-0.224731	0.00191543	-0.979209	1.22551	-0.011333	0.00847794	0.0193466	-0.0216056
GM.5.0.TEA.0008	0.651034	-2.02933	-0.0496948	0.155862	1.25565	0.00265285	-0.0166676	0.0131682	-0.00253962
GM.5.0.bZIP.0102	-0.628823	0.233563	0.412079	-1.08048	1.90859	-0.0236076	0.00814169	0.0153993	-0.000429589
GM.5.0.bHLH.0119	-1.14953	-0.0202043	-2.53675	2.1188	1.22551	0.00136611	0.00498263	-0.0302853	0.0339042
GM.5.0.GATA.0006	1.54906	-0.402635	1.08389	0.712595	1.4666	0.0211996	-0.029701	0.0114638	-0.00889473
GM.5.0.T-box.0014	-0.294707	0.614387	-0.815079	-0.909021	3.11401	-0.00128654	0.0126979	-0.00924408	-6.06203e-05
GM.5.0.Sox.0014	0.353174	1.598	-0.810823	-0.141545	1.47664	0.00384235	0.00439294	0.00813751	-0.0208362
GM.5.0.GATA.0007	-1.57161	0.56801	-0.249786	1.10403	2.04922	-0.00718877	0.0135149	-0.00433416	-0.000242085
GM.5.0.bZIP.0052	-1.78433	1.64056	-1.4074	-0.126895	1.67755	-0.0154914	0.0246446	-0.0142964	0.0112533
GM.5.0.Sox.0018	-1.28871	1.54095	-0.121932	-0.899727	1.22551	-0.0145019	0.0195382	0.00610314	-0.0120186
GM.5.0.C2H2_ZF.0267	-1.08616	-0.12769	-1.51658	0.609267	0.974385	-0.015219	0.0131899	-0.0150301	0.0247715
GM.5.0.SAND.0007	2.34742	-2.07534	0.914048	-1.8088	1.00452	0.0227851	-0.0421971	0.0307591	-0.0231154
GM.5.0.C2H2_ZF.0076	2.41852	-0.71279	0.32655	0.767516	1.10497	0.0232066	-0.0342151	0.015022	-0.0111907
GM.5.0.Nuclear_receptor.0086	-2.48457	2.84123	-0.0407722	0.550068	1.09493	-0.0244273	0.0328152	-0.00486844	0.000478631
GM.5.0.bHLH.0006	-0.162719	-2.17409	1.64306	-1.96072	0.843797	0.0135318	-0.0128711	-0.000639772	-0.00168348
GM.5.0.Mixed.0050	-0.102185	0.810565	-1.52443	-1.295	0.944249	0.00176526	0.0100914	-0.00341135	-0.00890717
GM.5.0.bZIP.0066	-0.344558	-1.30548	-1.17222	0.060458	1.86841	-0.00478754	0.000124661	-0.00593875	0.0139591
GM.5.0.GATA.0031	0.166249	0.230751	-3.18261	0.289446	1.28579	0.00334645	0.0222862	-0.0282572	0.00922583
GM.5.0.C2H2_ZF.0195	-0.127356	0.59037	1.97336	0.194584	0.994475	-0.00992281	-0.00206036	0.0146278	-0.00512292
GM.5.0.STAT.0014	0.953146	-2.39951	-1.87439	0.602049	1.01457	0.0203546	-0.00483234	-0.0234083	0.0117014
GM.5.0.Unknown.0075	0.84981	0.297173	0.224461	0.421878	1.29583	0.0138508	-0.00848182	0.00300928	-0.011979
GM.5.0.Unknown.0134	-1.7341	-0.874002	-0.866911	0.773263	1.08488	-0.00242636	-0.00574361	0.00294971	0.00548435
GM.5.0.Unknown.0123	-0.588082	1.39644	-0.528533	1.28926	1.34606	-0.00770474	0.00887604	-0.0066557	0.00877457
GM.5.0.Homeodomain.0052	-1.83514	0.607855	-2.59609	0.741747	1.14515	-0.00898097	0.0198953	-0.015043	0.00941988
GM.5.0.Rel.0013	2.12177	-0.216429	0.141383	0.686575	1.13511	0.0203351	-0.0176473	0.00414966	-0.0113887
GM.5.0.Unknown.0100	0.971859	0.785163	0.286862	-1.21626	1.55701	0.0203423	-0.0215308	0.0157995	-0.0228918
GM.5.0.bZIP.0034	-1.19481	2.52651	1.0284	0.0783644	1.81818	-0.0178911	0.0094312	0.00286039	0.00800265
GM.5.0.C2H2_ZF.0200	1.31731	-0.528904	-0.692623	-0.712195	1.5771	0.0403936	-0.0146436	-0.00705946	-0.0247161
GM.5.0.C2H2_ZF.0238	-1.08614	-0.390212	0.740077	1.31857	0.823707	-0.0151399	-0.00741645	0.00716598	0.0176029
GM.5.0.C2H2_ZF.0303	-0.798891	-0.7797	-0.0595809	0.262746	0	-0.0093067	-0.0159292	0.00501464	0.0227582
GM.5.0.Unknown.0173	0.499504	-0.271041	1.46388	-1.46761	1.50678	0.00805243	-0.0229681	0.013614	-0.00285779
GM.5.0.Unknown.0004	2.24271	-0.943336	1.30154	0.225069	1.92868	0.0270362	-0.0200742	0.00391595	-0.0167675
GM.5.0.Nuclear_receptor.0140	1.55466	-0.578036	1.33037	-2.63285	0	0.0122122	0.00239864	0.0111111	-0.0331628
GM.5.0.Nuclear_receptor.0145	-0.0906837	1.51371	0.165092	0.91904	2.57157	-0.0187769	0.0321174	-0.0123315	0.00431749
GM.5.0.C2H2_ZF.0143	-0.253508	-1.50569	2.23942	-0.0282169	1.28579	-0.00551732	-4.65254e-05	0.00358146	0.00211224
GM.5.0.C2H2_ZF.0194	-0.758384	0.0647784	-1.33931	1.57364	1.50678	0.0117002	-0.0186572	0.00437643	0.000288734
GM.5.0.bZIP.0091	-1.71369	-1.19292	-0.219973	2.57701	1.30588	-0.0226483	0.0105022	-0.00866924	0.0284698
GM.5.0.Homeodomain.0073	0.258	-0.959624	0.698952	1.65203	2.50126	0.0108276	-0.026486	0.00683695	0.0068275
GM.5.0.bZIP.0074	-0.30165	2.41161	1.0304	-0.0626723	0	-0.0124278	0.0290154	-0.0064556	-0.00817557
GM.5.0.IRF.0019	1.1029	0.248437	0.055114	0.466206	1.33601	0.0288931	-0.0118113	-0.0127306	-0.00572473
GM.5.0.Unknown.0017	-1.12821	-1.15458	0.598309	-1.56656	1.18533	0.00535937	-0.00557922	0.0133721	-0.0186693
GM.5.0.Paired_box.0003	-0.870288	0.262105	-1.58109	-0.884018	1.999	-0.0162411	0.00287205	-0.00242729	0.0204901
GM.5.0.Unknown.0117	0.68674	1.66604	-1.68596	1.78821	1.34606	0.00201939	0.0131784	-0.0205624	0.0106484
GM.5.0.C2H2_ZF.0124	2.38835	0.755297	0.27866	-1.21441	0.823707	0.0127858	-0.0063396	0.00478625	-0.0154642
GM.5.0.Nuclear_receptor.0128	0.916044	1.89068	-1.77768	-1.00964	0.863887	0.0137047	0.0240814	-0.0200912	-0.0169215
GM.5.0.SAND.0005	1.00686	-2.68062	0.885352	-1.07273	1.84832	-0.00582241	-0.0355105	0.0256146	0.0123314
GM.5.0.Unknown.0019	1.15919	0.411358	1.08693	1.01775	1.68759	0.017118	-0.0134663	0.0143651	-0.0259427
GM.5.0.Nuclear_receptor.0141	-1.9981	0.927658	-1.7297	0.757869	1.10497	-0.0230678	0.0249381	-0.0130886	0.0188019
GM.5.0.Unknown.0062	-1.57132	1.11362	-1.05354	1.43732	1.09493	-0.0158388	0.0098136	-2.71644e-05	0.00892368
GM.5.0.Homeodomain.0160	1.69192	1.68457	0.845267	-0.680657	1.38624	0.0143604	-0.00129902	0.0102782	-0.0305773
GM.5.0.Unknown.0011	0.269846	0.184796	-0.0866861	1.30443	2.09945	-0.0156254	-0.011708	0.00633235	0.0241664
GM.5.0.C2H2_ZF.0257	0.388205	0.334887	-1.07374	1.31103	0.994475	-0.00102405	0.00261857	-0.0132925	0.0164368
GM.5.0.SMAD.0009	1.94745	-0.601562	-1.55334	-0.104348	0.723255	0.0259059	0.005866	-0.0269455	-0.00247418
GM.5.0.Homeodomain.0050	-0.574917	3.50815	-0.984575	-0.819615	1.68759	-0.00234789	0.0186168	-0.00393707	-0.0125952
GM.5.0.STAT.0020	-0.206647	0.321604	2.47534	-1.38608	2.14967	-0.0178426	0.00179944	0.0225416	-0.0102735
GM.5.0.Mixed.0055	-1.79345	0.984834	0.416241	-0.514998	1.49674	-0.00457138	-0.0039038	0.0220931	-0.0199382
GM.5.0.Nuclear_receptor.0090	0.366159	0.66348	-0.537386	1.34589	0	-0.0178332	0.0114984	-0.000911173	0.0107414
GM.5.0.CUT_Homeodomain.0010	0.222333	0.6265	3.26538	0.467778	1.69764	0.00156965	-0.0122935	0.0256021	-0.0230114
GM.5.0.C2H2_ZF.0232	-2.44165	0.700577	0.287158	2.00213	1.79809	-0.0450519	0.0125989	-0.00107503	0.0439369
GM.5.0.Unknown.0036	-0.948556	2.28907	0.730959	0.661585	0.833752	-0.0137479	0.0125969	-0.00362823	0.00807141
GM.5.0.Homeodomain.0179	-0.0167299	1.58822	-0.27923	0.30651	0.924159	0.00417527	0.00372466	0.0025712	-0.0129289
GM.5.0.C2H2_ZF.0172	1.98056	-2.35711	-0.651741	-0.777258	1.81818	0.0242792	-0.0355183	0.00927487	-0.00325406
GM.5.0.Nuclear_receptor.0134	0.27476	-0.144371	-0.597736	0.0857944	1.67755	-0.00206188	-0.000569059	0.00595099	-0.00486851
GM.5.0.Homeodomain_POU.0024	3.10089	0.320192	1.0114	1.47452	1.4666	0.0282149	-0.0365408	0.00262993	0.00199082
GM.5.0.C2H2_ZF.0097	-0.9463	0.204216	-0.598325	1.35468	0	-0.00988512	0.0146369	-0.0116156	0.0117962
GM.5.0.Mixed.0024	2.55359	-0.74041	-0.185423	-1.18858	1.21547	0.0418042	-0.0234722	0.00230523	-0.0293203
GM.5.0.Mixed.0075	-0.00891146	0.213036	0.0544414	1.22115	0.974385	-0.00294261	-0.00513576	0.0041394	0.00383158
GM.5.0.Mixed.0034	1.24326	-1.14977	-2.66079	0.835136	1.30588	0.0237009	-0.0185908	-0.0177416	0.0152327
GM.5.0.Ets.0031	-0.202064	-0.133291	1.02478	1.92046	2.18985	-0.0371339	0.000322894	0.0117853	0.0302681
GM.5.0.SAND.0008	-1.84914	0.909969	-0.267823	1.71145	1.13511	-0.0362782	0.00424187	0.00319246	0.0364862
GM.5.0.E2F.0014	0.408281	-1.47931	-1.96316	1.39115	1.95881	-0.0131461	-0.00660463	-0.0125401	0.0410039
GM.5.0.HSF.0003	-0.613199	-1.06938	-2.58725	1.64791	2.44098	-0.00996352	-0.00963115	-0.00582537	0.0312643
GM.5.0.Nuclear_receptor.0075	-0.755616	0.951627	-0.523662	0.58228	0	0.00690022	0.00991124	-0.0106124	-0.00535845
GM.5.0.Myb_SANT.0016	-0.934786	0.340845	-1.0886	-1.07819	1.23556	-0.00638421	0.0010999	0.00945402	-0.00607761
GM.5.0.Nuclear_receptor.0080	1.41715	-2.27953	1.0997	0.520517	1.08488	0.0227132	-0.0350798	0.0136349	-0.0077121
GM.5.0.Forkhead.0037	2.32272	1.6932	-1.34545	-2.26036	1.52687	0.025994	0.00478219	-0.0111326	-0.022888
GM.5.0.E2F.0001	-1.13168	2.3672	-2.15995	2.44412	2.8227	-0.0271523	0.0114978	-0.0219441	0.0510785
GM.5.0.Homeodomain.0104	0.546447	-0.284609	0.0226919	0.733051	1.18533	0.0180431	-0.0261786	0.00207275	0.00389766
GM.5.0.Homeodomain.0003	1.22504	-0.508807	-1.97991	-2.97306	1.16524	0.0111731	-0.0119605	0.0166088	-0.0232155
GM.5.0.Unknown.0047	-0.610727	-0.0173493	-0.114399	-3.38827	1.63737	0.0121324	-0.00685689	0.0259023	-0.0427994
GM.5.0.STAT.0013	0.312231	-0.0906289	0.685889	-0.629615	1.1552	0.0216522	-0.0205163	0.0117795	-0.0202063
GM.5.0.Unknown.0085	-0.885674	0.865111	-1.79591	0.34363	1.28579	0.000206697	0.0112	-0.00866665	-0.00104114
GM.5.0.bZIP.0068	-0.0931026	0.189915	0.83924	0.575367	1.40633	-0.000476428	-0.0209553	0.0169353	0.00108093
GM.5.0.Myb_SANT.0006	0.230309	0.774028	0.85079	-0.35244	1.47664	-0.0148275	-0.0010121	0.00949174	0.00685398
GM.5.0.Homeodomain.0141	1.91191	-0.460607	-0.378843	1.25185	1.32597	0.0145517	-0.00708235	-0.014084	0.00883129
GM.5.0.C2H2_ZF.0275	-1.159	-0.0516443	-0.626697	1.31505	0	-0.012659	-0.00345606	0.00258042	0.0162786
GM.5.0.bZIP.0086	0.354024	0.073165	0.352083	0.629272	1.61728	0.0144371	-0.0168323	0.00572984	-0.00704189
GM.5.0.Homeodomain.0085	0.512176	1.17319	-1.80842	-0.111463	1.86841	-0.00213749	0.0133566	-0.00339521	-0.00769058
GM.5.0.Mixed.0052	-2.01542	1.54813	-0.642947	0.573568	1.45655	-0.0400068	0.028454	-0.00440787	0.024329
GM.5.0.Mixed.0017	-0.680867	0.765261	-0.430845	0.608667	1.03466	-0.00443555	0.0123014	0.000986098	-0.00958022
GM.5.0.C2H2_ZF.0140	0.353857	0.617492	1.26262	0.314693	1.73782	0.00521758	-0.0175417	0.0157089	-0.00823911
GM.5.0.bZIP.0051	-0.876127	0.665151	-0.263996	0.660058	1.07484	-0.0328034	0.0227227	-0.00363862	0.0206643
GM.5.0.Sox.0032	1.21067	0.2043	-1.05588	1.56039	1.47664	0.00342806	0.0033067	-0.00280764	-0.00420032
GM.5.0.Mixed.0057	0.260702	0.0281286	0.488987	-0.892508	1.18533	-0.00507347	0.0022089	0.017143	-0.0194342
GM.5.0.C2H2_ZF.0005	0.392152	0.359613	-0.30473	-0.494231	0	0.00257132	-0.00902076	0.00590769	-0.00114246
GM.5.0.Nuclear_receptor.0099	-0.0360847	-0.782708	0.554485	-1.57439	1.43646	0.0214998	-0.00725854	0.00177021	-0.0212795
GM.5.0.Mixed.0031	-1.54787	1.56154	2.09202	-0.471668	1.82823	-0.0201253	0.00333836	0.0218781	-0.00822965
GM.5.0.Unknown.0078	2.08597	-0.142138	1.41895	0.0388887	1.30588	0.0150489	-0.0312101	0.0104221	0.00194758
GM.5.0.Unknown.0140	-0.651662	0.598922	-0.877533	2.37148	1.55701	-0.0374751	0.00458526	-0.00374997	0.047053
GM.5.0.Rel.0007	1.91086	-1.16646	0.332702	-1.60015	1.58714	0.0352992	-0.0206616	0.00211755	-0.0240454
GM.5.0.Sox.0006	-0.0162161	-1.14207	0.475452	0.0132617	1.87845	-0.000301992	-0.0148555	0.0203129	-0.0105841
GM.5.0.Homeodomain_POU.0018	0.745136	-1.49011	0.592581	-0.690211	1.23556	0.0102642	-0.0141918	0.01449	-0.0166843
GM.5.0.Unknown.0165	0.797589	1.47415	-1.32689	0.593013	0.944249	0.0109893	0.00973945	-0.018372	0.000255637
GM.5.0.Homeodomain.0032	0.343503	0.316113	-0.181319	0.0198835	0	0.00213662	-0.0192641	0.0215214	-0.0103434
GM.5.0.bZIP.0058	-0.254308	1.73245	-1.26677	-0.0570109	1.20542	0.00231169	0.0168895	-0.0138428	-0.00303094
GM.5.0.C2H2_ZF.0052	1.92697	-1.18828	-1.63095	-0.19515	1.61728	0.0345822	-0.00895082	-0.0253366	0.0010691
GM.5.0.Unknown.0106	0.416358	0.0847757	-1.09365	-1.57982	1.20542	0.0317996	-0.0119943	0.000230756	-0.0268114
GM.5.0.Mixed.0093	-1.46041	0.139836	1.57861	-3.18687	1.21547	0.00776266	-0.011128	0.0305044	-0.038775
GM.5.0.GATA.0022	1.15077	1.19414	0.498922	0.873185	1.4666	0.0215405	-0.0127541	0.00812945	-0.0238143
GM.5.0.C2H2_ZF.0096	3.42478	-1.19692	-0.185707	-2.37923	1.40633	0.0545665	-0.026008	0.00277283	-0.0431488
GM.5.0.SMAD.0007	0.128668	0.259056	-1.31534	0.292361	2.7323	0.00981689	0.0113397	-0.0140517	-0.00594739
GM.5.0.Unknown.0010	0.941325	1.21075	-1.42208	1.22549	1.53692	0.0204583	-0.00612535	-0.0113104	-0.00344124
GM.5.0.STAT.0007	-1.32091	0.0579758	1.37254	2.11391	2.32044	-0.0339991	-0.0174448	0.0245623	0.0288903
GM.5.0.Mixed.0030	0.858371	-0.233347	-0.491511	1.5029	1.31592	-0.0105256	-0.0127177	0.00507543	0.0206014
GM.5.0.Nuclear_receptor.0019	0.0744715	-1.59883	0.435866	0.744394	0	0.0234866	-0.0146073	-0.00885522	-0.00106453
GM.5.0.Nuclear_receptor.0046	-1.58051	-0.134829	-3.31862	-0.312074	1.25565	0.00527273	0.0153414	-0.0208758	0.00455736
GM.5.0.Ets.0034	0.931391	-1.22923	1.94018	-0.156811	1.45655	-0.0187106	-0.011076	0.0216107	0.00654165
GM.5.0.CUT_Homeodomain.0011	-1.46767	-1.40502	-0.0218774	2.33794	1.81818	-0.0091858	-0.0162293	0.0116793	0.0138731
GM.5.0.Paired_box.0012	-1.02802	0.237208	-0.711284	-0.813793	0.994475	0.00771055	0.0017704	0.00125885	-0.0133916
GM.5.0.Nuclear_receptor.0001	0.579259	-1.37089	2.58703	-1.29697	1.0447	0.0116124	-0.0250373	0.0278575	-0.0243929
GM.5.0.Homeodomain.0062	-0.533212	-1.35734	0.410165	1.6458	1.2657	0.000181796	-0.0333489	0.0106583	0.0227125
GM.5.0.bZIP.0099	-0.356728	-0.596064	-0.45159	-1.50283	1.1552	0.00510803	-0.0186919	0.0202824	-0.0130341
GM.5.0.SMAD.0019	1.11725	2.03224	0.810709	2.83936	0.793571	0.0226514	0.0186782	-0.0391114	0.0037866
GM.5.0.Myb_SANT.0005	0.261798	-1.0033	-1.89483	1.20528	2.63184	-0.0190323	0.00413171	-0.00215529	0.0222135
GM.5.0.Homeodomain.0148	-0.546962	-1.2339	-0.314875	-0.293524	3.20442	0.0107786	-0.0262047	0.0146543	-0.00406559
GM.5.0.bZIP.0065	-2.52483	-1.37776	0.31181	0.666732	1.16524	-0.00723062	-0.014584	0.0113944	0.00995619
GM.5.0.ARID_BRIGHT.0005	-1.1669	-0.296357	-1.60547	-0.776461	0	0.0124239	-0.0210847	0.00509706	0.00112417
GM.5.0.bZIP.0084	1.14665	0.264373	0.459629	-0.932716	1.32597	0.00962785	-0.00313129	0.00900057	-0.0208332
GM.5.0.Mixed.0074	-1.48142	1.00006	-0.38325	-0.87755	1.19538	-0.0109651	0.00796647	0.00125802	0.00312354
GM.5.0.Nuclear_receptor.0065	1.13411	-0.602445	1.07513	0.564336	2.28026	0.0122033	-0.0158075	0.00120029	0.000779069
GM.5.0.Paired_box.0015	-1.8246	-1.15676	1.41045	-0.912533	1.44651	-0.0165864	-0.0193971	0.0378687	-0.00891041
GM.5.0.bZIP.0008	0.966474	0.542968	1.86452	-1.43828	1.50678	-0.00236159	0.00875	0.00975601	-0.0201341
GM.5.0.STAT.0017	0.690145	1.16973	-0.756032	1.06424	1.67755	-0.00443827	0.00660123	-0.00716888	0.00792199
GM.5.0.Unknown.0081	-0.677496	-2.45724	1.06849	-2.49039	1.22551	0.0283512	-0.0374763	0.034293	-0.040221
GM.5.0.E2F.0007	-0.710056	-0.6098	-1.46919	-1.50018	1.34606	0.0194954	-0.00964012	-0.0130992	0.00414998
GM.5.0.Nuclear_receptor.0009	1.87883	1.29929	1.67404	-1.68925	1.07484	0.0077379	-0.000818391	0.0223882	-0.0392745
GM.5.0.RFX.0012	-1.02277	2.80531	-0.605487	1.1793	1.30588	-0.0178875	0.0158403	7.87535e-05	0.00458717
GM.5.0.DM.0001	0.104264	-0.706696	-1.90019	1.30654	2.03918	0.00726996	0.00146217	-0.0218886	0.01901
GM.5.0.Unknown.0148	0.708162	-1.30879	1.62688	-1.07556	1.05475	0.000319293	-0.0269949	0.0247394	-0.00375829
GM.5.0.CUT_Homeodomain.0004	1.39123	-2.12809	0.365035	-1.94908	1.37619	0.0228629	-0.0301606	0.0261421	-0.0304451
GM.5.0.GATA.0030	-0.642494	0.978976	-0.710642	-2.22839	1.09493	-0.00282547	0.0173714	0.00282256	-0.0197959
GM.5.0.bHLH.0065	1.18514	0.712047	-0.625554	1.14567	1.11502	0.0110619	0.00785669	-0.0149161	-0.00242479
GM.5.0.Forkhead.0016	-0.898391	1.31236	0.323949	1.66577	3.8674	-0.0168548	-0.00459612	0.0201335	-0.00105641
GM.5.0.TEA.0010	0.469033	1.48944	-0.228938	-0.541625	0	-0.000975384	0.0212163	-0.0134663	-0.00427056
GM.5.0.Ets.0019	0.0948893	-0.424232	1.18773	-0.915902	1.53692	0.00894522	-0.0108267	0.00838893	-0.0105021
GM.5.0.Homeodomain.0183	1.38472	-0.298821	-0.0555704	0.809489	2.26017	0.0206403	-0.0286171	0.00320475	0.00183112
GM.5.0.Mixed.0087	-0.177671	-1.92142	0.669621	-0.963063	1.82823	0.000530739	-0.00988399	0.0201081	-0.0169342
GM.5.0.C2H2_ZF.0243	1.85323	-1.46335	1.0675	-1.84034	2.27022	0.0179442	-0.0264886	0.0253702	-0.0273359
GM.5.0.Unknown.0009	-1.22719	3.37018	1.51882	-0.442213	1.62732	-0.0422389	0.0131524	0.0178064	0.0140838
GM.5.0.Unknown.0144	-1.8091	3.02286	1.19856	1.55807	2.04922	-0.030736	0.0201497	0.0103079	0.00197502
GM.5.0.Mixed.0096	1.08095	-0.318048	0.218995	0.307002	1.22551	-0.00254616	-0.0109593	0.00283234	0.0116512
GM.5.0.Forkhead.0033	-0.917146	-0.417944	0.0986556	0.0732119	2.15972	0.0121012	-0.00953309	0.00389928	-0.00981087
GM.5.0.bHLH.0069	-0.354948	0.244634	-0.90027	-2.12577	0	0.00997363	0.0102721	-0.0156908	-0.002715
GM.5.0.Nuclear_receptor.0106	-1.65111	-0.18601	-1.19998	1.14666	1.20542	0.00663085	-0.00562411	0.0023154	-0.00516956
GM.5.0.Ets.0035	0.270145	0.197808	-1.99671	2.05818	2.30035	-0.00883621	-0.00642059	-0.0185081	0.0435027
GM.5.0.MBD.0003	-1.04761	0.166413	1.19102	1.1014	0	-0.0346785	-0.00632714	0.0152901	0.0298793
GM.5.0.Mixed.0041	-2.1127	0.675092	-1.70678	-0.470863	2.88297	-0.00882832	-0.00104822	0.0124143	-0.00462252
GM.5.0.Nuclear_receptor.0030	0.0234232	-3.46728	-2.3341	-0.172333	0	0.0103552	-0.00638169	-0.00980029	0.00748884
GM.5.0.Nuclear_receptor.0109	0.499745	1.61577	-0.596635	0.453132	1.34606	-0.00236578	0.00569747	-0.00076576	-0.00238202
GM.5.0.C2H2_ZF.0078	0.834508	-0.111114	-1.861	-0.881345	1.73782	0.0316574	0.00994383	-0.0221552	-0.0208007
GM.5.0.Mixed.0046	1.01265	0.00687564	-1.79125	0.747233	2.27022	0.0228497	-0.00415464	-0.0215142	0.00522707
GM.5.0.MADS_box.0001	1.65609	0.22462	1.58541	0.964747	2.33049	0.0305172	-0.0205489	0.00541668	-0.0226518
GM.5.0.Homeodomain.0086	1.49444	-0.549246	1.14356	-1.91084	1.31592	0.012967	-0.0221653	0.0264233	-0.0273684
GM.5.0.bZIP.0002	-0.694613	1.21641	-2.1429	-1.21977	2.14967	-0.00322494	0.00334447	-0.00309351	0.00450773
GM.5.0.DP_E2F.0001	1.6186	-3.06686	-2.46224	-0.113829	1.79809	0.0275537	-0.0296068	-0.0121067	0.0150914
GM.5.0.C2H2_ZF.0183	-1.7049	-0.130098	0.588783	2.81579	1.75791	-0.0265975	-0.0101323	0.00724297	0.0349475
GM.5.0.bZIP.0073	-1.14275	-1.05903	1.33065	-0.529634	3.40532	-0.0341638	-0.0104889	0.0239282	0.0221498
GM.5.0.Ets.0017	-1.09605	1.27562	-1.73286	3.10736	1.28579	-0.0170147	0.00608196	-0.0238889	0.0470655
GM.5.0.Unknown.0095	0.770992	-1.17374	2.97048	-0.518329	9.96484	0.0203231	-0.033963	0.0281574	-0.0257261
GM.5.0.Forkhead.0013	0.125382	0.164688	0.323767	-0.112952	1.36615	0.0102474	-0.00655075	-0.00212245	-0.00263469
GM.5.0.bHLH.0079	-0.0228452	0.301329	-0.925914	-0.00808733	2.56153	-0.0202862	0.0120707	-0.00629274	0.0205057
GM.5.0.DM.0002	1.27454	-1.45356	-1.67385	0.876811	1.50678	0.0408668	-0.0356449	0.000997928	-0.0126948
GM.5.0.GATA.0028	-0.680515	-0.436883	0.120241	-0.476006	1.33601	-0.00227952	-0.0119816	0.0172197	-0.00711612
GM.5.0.C2H2_ZF.0135	-0.352178	-0.40513	0.349596	-0.699466	1.20542	-0.00379763	0.00435951	0.00445185	-0.00618092
GM.5.0.E2F.0008	-0.395478	-1.2553	1.26056	1.40948	1.89854	-0.00953731	-0.0364714	0.0173795	0.0292865
GM.5.0.Unknown.0200	-1.23443	0.165058	-1.40758	-1.33475	1.37619	-0.0452623	0.00594492	0.0166983	0.0274847
GM.5.0.Sox.0022	-0.438218	-0.44173	3.02228	0.211146	3.79709	0.000747091	-0.0356669	0.0367412	-0.0108919
GM.5.0.Unknown.0199	1.34369	-1.41106	-0.0124174	-2.74343	0	0.036775	-0.00883431	-0.002555	-0.0328215
GM.5.0.bZIP.0049	-0.0941802	-0.899073	-3.20674	-0.500341	1.64741	-0.00956212	0.0164804	-0.0178903	0.0178597
GM.5.0.bZIP.0070	-0.571104	-0.536172	-0.297136	-0.591858	1.10497	0.0113563	-0.00423391	0.00517853	-0.016566
GM.5.0.CUT_Homeodomain.0001	1.2077	-1.70276	0.762183	-2.11005	1.20542	0.0105386	-0.0193504	0.0204891	-0.0194011
GM.5.0.Unknown.0172	3.90911	-3.34324	1.56131	-1.7832	0	0.0435576	-0.0613632	0.0195411	-0.0124344
GM.5.0.bHLH.0027	-2.04136	1.4364	-0.0828171	1.5375	0	-0.0397467	0.0219965	0.00130021	0.0234846
GM.5.0.TBP.0002	3.89585	0.495363	-0.860789	-2.50592	0	0.0555165	-0.0334395	0.0043176	-0.0381006
GM.5.0.bHLH.0019	-1.91436	0.55017	0.7196	1.1512	1.21547	-0.00689128	-0.000915178	0.00971676	-0.00353526
GM.5.0.Nuclear_receptor.0056	2.32155	-1.06683	-0.131653	1.23255	1.76796	0.0302235	-0.0214457	-0.00909792	-0.00152242
GM.5.0.Mixed.0061	-0.833485	-0.779846	-0.372406	-2.24055	1.2657	0.0166116	-0.0142483	0.0116121	-0.0206816
GM.5.0.C2H2_ZF.0178	2.6075	-1.77148	-0.558759	-1.85973	2.49121	0.048336	-0.0334767	-0.00193138	-0.02053
GM.5.0.Paired_box.0022	-0.359431	-0.434577	2.01205	-3.33626	1.51683	-0.000292713	-0.0158974	0.0345804	-0.0288428
GM.5.0.Homeodomain_POU.0002	-1.14971	2.7489	0.0277717	1.66613	1.3561	-0.00729741	0.0110592	0.000733542	-0.00424493
GM.5.0.Homeodomain.0082	-0.476838	-1.31792	1.26736	0.113684	2.14967	-0.00451425	-0.032386	0.0301085	0.00106299
GM.5.0.C2H2_ZF.0136	-6.07933	0.217031	4.54545	-1.2211	0	-0.0408622	-0.0131501	0.057652	-0.012339
GM.5.0.Ets.0042	-1.55218	0.772943	1.00472	1.37606	2.04922	-0.0285319	0.0184276	-0.00284283	0.0190358
GM.5.0.Forkhead.0028	-3.32104	0.499289	-1.57311	1.64722	1.6675	-0.0495307	0.0110464	0.00349103	0.045095
GM.5.0.C2H2_ZF.0035	-1.14632	-0.14805	-0.938302	-0.884588	2.45103	-0.00116996	-0.0119565	0.0185988	-0.0104156
GM.5.0.Unknown.0057	-0.729232	-0.526605	0.601445	1.20445	1.32597	-0.0156094	-0.00583477	0.0166128	0.00356064
GM.5.0.Homeodomain.0190	-0.756557	0.736009	1.1582	0.341011	2.90306	-0.00267463	-0.0198814	0.022014	-0.00427393
GM.5.0.C2H2_ZF.0073	0.146594	0.816067	1.12623	-1.58386	3.37519	-0.0115142	-0.0147881	0.0459182	-0.0314153
GM.5.0.MADS_box.0002	3.19756	-2.29129	-1.1625	-0.179337	1.76796	0.0574623	-0.0486548	-0.00161256	-0.015391
GM.5.0.Homeodomain.0180	1.88837	-0.311687	0.12206	1.01333	1.20542	0.0141085	-0.0300105	0.0127355	-0.00136593
GM.5.0.ARID_BRIGHT.0006	0.556341	-0.209643	0.174178	-0.0282197	1.41637	0.0295104	-0.031605	0.0162037	-0.0236524
GM.5.0.C2H2_ZF.0288	-2.12307	0.248258	0.281196	-1.33754	2.33049	-0.0368955	-0.00652044	0.0527674	-0.018121
GM.5.0.Homeodomain.0021	-2.08305	-0.790204	1.30815	-0.25114	3.09392	-0.0107515	-0.0161662	0.0317041	-0.0114821
GM.5.0.Homeodomain_POU.0004	0.868026	-1.69314	-1.95529	-0.177897	2.34053	0.0265711	-0.0257134	-0.00967083	0.00863947
GM.5.0.SMAD.0012	0.334195	-1.11723	2.63592	-0.550159	0.632848	-0.0169918	-0.0259041	0.0369934	9.66849e-05
GM.5.0.IRF.0006	-2.57196	0.0647536	-2.40742	3.32283	2.12958	-0.0133995	0.0126634	-0.0223784	0.0330763
GM.5.0.C2H2_ZF.0226	-1.48527	0.469502	-2.01131	1.4638	3.56605	-0.0274801	0.0174695	-0.00988512	0.0283737
GM.5.0.bHLH.0068	-2.54148	2.93654	1.11348	-0.0431746	3.54596	-0.0371113	0.0213325	0.010519	0.00837217
GM.5.0.bHLH.0124	0.217515	-0.88916	2.82878	-1.21516	0	-0.0121354	-0.0217634	0.0397675	-0.0144315
GM.5.0.bZIP.0043	-1.14585	-1.06198	1.15832	-0.707425	1.67755	-0.0147884	-0.013768	0.0232208	0.00244367
GM.5.0.bZIP.0035	1.13748	-0.59966	0.236633	-0.733812	0	0.00655173	-0.00525582	-2.51344e-05	-0.00229838
GM.5.0.Ets.0040	-2.71176	0.0502555	2.0625	0.0829539	2.38071	-0.061529	0.0100504	0.0248093	0.0322802
GM.5.0.C2H2_ZF.0149	-1.07535	-1.81551	2.52786	-0.0388109	0	-0.0146507	-0.0161283	0.0326951	-0.0079728
GM.5.0.C2H2_ZF.0031	-1.37525	0.957477	-0.0118478	-2.24522	2.1999	-0.019968	0.0180681	0.0250733	-0.0293152
GM.5.0.C2H2_ZF.0023	-1.45657	1.02064	4.5723	-0.226273	2.57157	-0.0321231	-0.0028461	0.0444833	-0.0169707
GM.5.0.Unknown.0167	-0.0473602	-2.75429	1.06951	0.29074	0	-0.0027907	-0.0263465	0.0132438	0.015067
GM.5.0.bZIP.0080	-2.97407	-0.493921	-1.23567	0.145229	2.5113	-0.0424184	0.00847355	0.0103112	0.0297635
GM.5.0.Nuclear_receptor.0082	-1.76261	-1.81121	1.65843	-2.32957	0	0.00611155	-0.0224802	0.0276647	-0.0200882
GM.5.0.Forkhead.0061	0.0969688	-1.06091	-0.844577	-1.13689	1.59719	0.021501	-0.032986	0.0266561	-0.0262604
GM.5.0.C2H2_ZF.0067	-0.159962	-1.73187	1.6165	-0.815288	13.33	0.027743	-0.0320578	0.0175814	-0.0227975
GM.5.0.Ets.0021	-0.384004	1.01448	1.11075	0.861143	2.98343	-0.0471397	-0.000158139	0.0249546	0.0254608
GM.5.0.bZIP.0018	-0.231837	-0.0579943	-0.717629	0.216159	0	-0.0180102	0.00968597	-0.0050136	0.0185821
GM.5.0.TBP.0006	-0.813804	-0.380224	1.59634	-0.407349	2.74234	-0.012743	-0.0104121	0.0280882	-0.0105193
GM.5.0.CBF_NF-Y.0002	-0.101261	-2.02965	0.234948	1.00994	3.11401	-0.0177865	-0.00489659	0.017448	0.00410664
GM.5.0.bZIP.0007	1.82362	0.501113	1.76471	0.644949	5.08287	-0.00766335	0.00824928	0.000320105	-6.72091e-05
GM.5.0.RFX.0018	-4.24357	1.31936	-0.238158	0.546726	5.63536	-0.0570948	0.0234935	0.00982481	0.0320053
GM.5.0.E2F.0021	-1.59126	3.36938	1.21062	2.21075	3.90758	-0.0490082	0.0270954	-0.00615745	0.0395484
GM.5.0.bHLH.0104	-0.642593	-1.82077	2.40071	-0.0875204	3.80713	-0.0227836	-0.0207527	0.045213	-0.0095948
