# Supplementary material for: Loss of PRC2 subunits primes lineage choice during exit of pluripotency
Source: Nat Commun. 2021 Nov 30;12:6985. doi: 10.1038/s41467-021-27314-4 (PMC8632979; doi:10.1038/s41467-021-27314-4)
Supplement: Supplementary file 6 — Supplemental Data 3 [file 41467_2021_27314_MOESM6_ESM.xlsx]

## Sheet: Supp.Data.3
# Note: this mapping is specifically created for this non-redundant set of motifs.
# It also includes factors for motifs that were similar, but this can be
# specific to this analysis.
Motif	Factor	Evidence	Curated
GM.5.0.Sox.0004	SRY	JASPAR	N
GM.5.0.Sox.0004	SOX9	Transfac	N
GM.5.0.Sox.0004	Sox9	Transfac	N
GM.5.0.Sox.0004	SOX9	SELEX	N
GM.5.0.Sox.0004	Sox9	SELEX	N
GM.5.0.Sox.0004	SOX13	ChIP-seq	N
GM.5.0.Sox.0004	SOX9	ChIP-seq	N
GM.5.0.Sox.0004	Sox9	ChIP-seq	N
GM.5.0.Sox.0004	SRY	SELEX	N
GM.5.0.Sox.0004	SOX15	SMiLE-seq	N
GM.5.0.Sox.0004	Sox12	PBM	N
GM.5.0.Sox.0004	Sox15	PBM	N
GM.5.0.Sox.0004	Sox18	PBM	N
GM.5.0.Sox.0004	SOX30	Unknown	N
GM.5.0.Sox.0004	Sox30	PBM	N
GM.5.0.Sox.0004	Sox7	PBM	N
GM.5.0.Sox.0004	SOX9	TRANSFAC	N
GM.5.0.Sox.0004	SOX9	HT-SELEX	N
GM.5.0.Sox.0004	SRY	Unknown	N
GM.5.0.Homeodomain.0115	TGIF1	Transfac	N
GM.5.0.Homeodomain.0115	ENSG00000234254	Transfac	N
GM.5.0.Homeodomain.0115	TGIF1	Unknown	N
GM.5.0.Homeodomain.0115	TGIF1	TRANSFAC	N
GM.5.0.Homeodomain.0115	TGIF1	ChIP-seq	N
GM.5.0.Unknown.0096	EGR1	ChIP-seq	N
GM.5.0.Unknown.0096	SRF	ChIP-seq	N
GM.5.0.Nuclear_receptor.0001	RORA	SELEX	Y
GM.5.0.Nuclear_receptor.0001	Rorc	SELEX	N
GM.5.0.Nuclear_receptor.0001	NR1D1	Unknown	N
GM.5.0.Nuclear_receptor.0001	RORA	HT-SELEX	N
GM.5.0.Homeodomain.0032	Lbx1	PBM	N
GM.5.0.Homeodomain.0032	VSX2	Transfac	N
GM.5.0.Homeodomain.0032	Vsx2	Transfac	N
GM.5.0.Homeodomain.0032	PAX4	SELEX	N
GM.5.0.Homeodomain.0032	PAX4	HT-SELEX	N
GM.5.0.Homeodomain.0032	Pax4	PBM	N
GM.5.0.Homeodomain.0032	PAX4	HT-SELEX	N
GM.5.0.Homeodomain.0032	VSX2	TRANSFAC	N
GM.5.0.Ets.0021	NR2C2	ChIP-seq	N
GM.5.0.Ets.0021	Nr2c2	ChIP-seq	N
GM.5.0.Ets.0021	NR2C2	ChIP-seq	N
GM.5.0.bHLH.0017	AHR	TRANSFAC	N
GM.5.0.bHLH.0017	ARNT	TRANSFAC	N
GM.5.0.bHLH.0017	HIF1A	TRANSFAC	N
GM.5.0.bHLH.0017	ARNT	Unknown	N
GM.5.0.bHLH.0017	ARNT	ChIP-seq	N
GM.5.0.bHLH.0017	Arnt	ChIP-seq	N
GM.5.0.bHLH.0017	EPAS1	ChIP-seq	N
GM.5.0.bHLH.0017	Epas1	ChIP-seq	N
GM.5.0.bHLH.0017	HIF2a	ChIP-seq	N
GM.5.0.bHLH.0017	HIF1A	Unknown	N
GM.5.0.bHLH.0017	HIF1A	JASPAR	N
GM.5.0.bHLH.0017	ARNT	JASPAR	N
GM.5.0.bHLH.0017	HIF1A	ChIP-seq	N
GM.5.0.bHLH.0017	Hif1a	ChIP-seq	N
GM.5.0.bHLH.0017	SIM1	ChIP-seq	N
GM.5.0.bHLH.0017	NPAS1	ChIP-seq	N
GM.5.0.bHLH.0017	NPAS3	ChIP-seq	N
GM.5.0.bHLH.0017	Npas1	ChIP-seq	N
GM.5.0.bHLH.0017	Sim1	ChIP-seq	N
GM.5.0.bHLH.0017	Npas3	ChIP-seq	N
GM.5.0.bHLH.0017	ARNT	COMPILED	N
GM.5.0.bHLH.0017	HIF1A	COMPILED	N
GM.5.0.bHLH.0017	HIF1b	ChIP-seq	N
GM.5.0.bHLH.0017	HIF1a	ChIP-seq	N
GM.5.0.Myb_SANT.0005	MYBL1	SELEX	N
GM.5.0.Myb_SANT.0005	MYBL2	SELEX	N
GM.5.0.Myb_SANT.0005	MYBL2	HT-SELEX	N
GM.5.0.Myb_SANT.0005	MYBL1	HT-SELEX	N
GM.5.0.Myb_SANT.0005	MYBL2	HT-SELEX	N
GM.5.0.C2H2_ZF.0043	EGR1	ChIP-seq	N
GM.5.0.C2H2_ZF.0043	Egr1	ChIP-seq	N
GM.5.0.C2H2_ZF.0043	EGR	TRANSFAC	N
GM.5.0.C2H2_ZF.0043	Egr1	JASPAR	N
GM.5.0.C2H2_ZF.0043	Egr2	ChIP-seq	N
GM.5.0.C2H2_ZF.0043	EGR1	JASPAR	N
GM.5.0.C2H2_ZF.0043	Egr4	JASPAR	N
GM.5.0.C2H2_ZF.0043	Egr2	JASPAR	N
GM.5.0.C2H2_ZF.0043	EGR1	ChIP-seq	N
GM.5.0.C2H2_ZF.0043	Egr4	ChIP-seq	N
GM.5.0.C2H2_ZF.0043	EGR2	ChIP-seq	N
GM.5.0.Unknown.0172	CCNT2	ChIP-seq	N
GM.5.0.Unknown.0172	GATA1	ChIP-seq	N
GM.5.0.Unknown.0172	GATA2	ChIP-seq	N
GM.5.0.Unknown.0172	GATA1	ChIP-seq	N
GM.5.0.Unknown.0172	Gata1	ChIP-seq	N
GM.5.0.Unknown.0172	GATA2	ChIP-seq	N
GM.5.0.Unknown.0172	Gata	JASPAR	N
GM.5.0.Unknown.0172	Gata2	ChIP-seq	N
GM.5.0.Unknown.0172	TAL1	ChIP-seq	N
GM.5.0.Unknown.0172	Tal1	ChIP-seq	N
GM.5.0.Unknown.0172	TAL1	ChIP-seq	N
GM.5.0.C2H2_ZF.0005	ZEB1	JASPAR	N
GM.5.0.C2H2_ZF.0005	Zeb1	JASPAR	N
GM.5.0.C2H2_ZF.0005	ZEB1	ChIP-seq	N
GM.5.0.C2H2_ZF.0005	Zeb1	ChIP-seq	N
GM.5.0.C2H2_ZF.0005	NHLH2	B1H	N
GM.5.0.C2H2_ZF.0005	Nhlh1	B1H	N
GM.5.0.C2H2_ZF.0005	SNAI1	ChIP-seq	N
GM.5.0.C2H2_ZF.0005	SNAI3	ChIP-seq	N
GM.5.0.C2H2_ZF.0005	Snai3	ChIP-seq	N
GM.5.0.C2H2_ZF.0005	SNAI2	ChIP-seq	N
GM.5.0.C2H2_ZF.0005	Snai2	ChIP-seq	N
GM.5.0.C2H2_ZF.0005	Snai1	ChIP-seq	N
GM.5.0.C2H2_ZF.0005	ZEB1	Unknown	N
GM.5.0.C2H2_ZF.0005	ZEB1	ChIP-seq	N
GM.5.0.CBF_NF-Y.0002	CEBPB	ChIP-seq	N
GM.5.0.CBF_NF-Y.0002	NFY	TRANSFAC	N
GM.5.0.Homeodomain.0032	Dlx3	PBM	N
GM.5.0.Homeodomain.0032	Dlx4	PBM	N
GM.5.0.Homeodomain.0032	DLX5	HT-SELEX	N
GM.5.0.Homeodomain.0032	ISX	HT-SELEX	N
GM.5.0.Homeodomain.0032	Cdx4	PBM	N
GM.5.0.Homeodomain.0032	OTP	JASPAR	N
GM.5.0.Homeodomain.0032	Prrxl1	JASPAR	N
GM.5.0.Homeodomain.0032	Vsx2	JASPAR	N
GM.5.0.Homeodomain.0032	OTP	B1H	N
GM.5.0.Homeodomain.0032	Prrxl1	B1H	N
GM.5.0.Homeodomain.0032	Vsx2	B1H	N
GM.5.0.Homeodomain.0032	DLX5	SELEX	N
GM.5.0.Homeodomain.0032	Dlx6	SELEX	N
GM.5.0.Homeodomain.0032	ISX	SELEX	N
GM.5.0.Homeodomain.0032	DLX2	ChIP-seq	N
GM.5.0.Homeodomain.0032	Dlx6	ChIP-seq	N
GM.5.0.Homeodomain.0032	PRRX2	ChIP-seq	N
GM.5.0.Homeodomain.0032	Prrxl1	ChIP-seq	N
GM.5.0.Homeodomain.0032	ISX	HT-SELEX	N
GM.5.0.Homeodomain.0032	MSX2	Unknown	N
GM.5.0.Homeodomain.0032	Msx2	PBM	N
GM.5.0.Homeodomain.0032	Prrx2	ChIP-seq	N
GM.5.0.Ets.0001	FEV	ChIP-seq	Y
GM.5.0.Ets.0001	Fev	ChIP-seq	Y
GM.5.0.Ets.0001	ETS2	ChIP-seq	Y
GM.5.0.Ets.0001	ENSG00000235187	ChIP-seq	N
GM.5.0.Ets.0001	Etv2	ChIP-seq	N
GM.5.0.Ets.0001	Ets2	ChIP-seq	N
GM.5.0.Ets.0001	Erf	ChIP-seq	N
GM.5.0.Ets.0001	ENSMUSG00000044690	ChIP-seq	N
GM.5.0.Ets.0001	Fev	ChIP-seq	N
GM.5.0.Ets.0001	SPI1	Unknown	N
GM.5.0.Ets.0001	SPI1	JASPAR	Y
GM.5.0.bZIP.0002	Fosb	PBM	N
GM.5.0.bZIP.0002	Fos	PBM	N
GM.5.0.bZIP.0002	Fosl1	PBM	Y
GM.5.0.bZIP.0002	Jdp2	PBM	Y
GM.5.0.bZIP.0002	Junb	PBM	Y
GM.5.0.bZIP.0002	Jund	PBM	Y
GM.5.0.bZIP.0002	JUND	ChIP-seq	Y
GM.5.0.IRF.0006	IRF2	ChIP-seq	N
GM.5.0.IRF.0006	IRF1	JASPAR	N
GM.5.0.IRF.0006	IRF3	ChIP-seq	N
GM.5.0.bHLH.0069	Tcfap4	PBM	N
GM.5.0.bHLH.0069	ATOH7	B1H	N
GM.5.0.bHLH.0069	Atoh7	B1H	N
GM.5.0.bHLH.0069	TCF3	TRANSFAC	N
GM.5.0.Nuclear_receptor.0003	RARg	ChIP-seq	Y
GM.5.0.Nuclear_receptor.0003	Rara	ChIP-seq	Y
GM.5.0.Nuclear_receptor.0003	Rxra	ChIP-seq	Y
GM.5.0.Nuclear_receptor.0003	Rxrg	ChIP-seq	Y
GM.5.0.bZIP.0058	BACH1	ChIP-seq	N
GM.5.0.bZIP.0058	Bach1	ChIP-seq	N
GM.5.0.bZIP.0058	Bach2	ChIP-seq	N
GM.5.0.bZIP.0058	MAFK	ChIP-seq	N
GM.5.0.bZIP.0058	MAFK	ChIP-seq	N
GM.5.0.bZIP.0058	NFE2	ChIP-seq	N
GM.5.0.bZIP.0058	Bach2	ChIP-seq	N
GM.5.0.bHLH.0059	SREBF1	TRANSFAC	N
GM.5.0.bHLH.0059	SREBF	TRANSFAC	N
GM.5.0.Unknown.0128	GTF3C2	ChIP-seq	N
GM.5.0.Unknown.0128	POLR3A	ChIP-seq	N
GM.5.0.Unknown.0128	POLR3G	ChIP-seq	N
GM.5.0.Unknown.0128	HSF1	ChIP-seq	N
GM.5.0.Unknown.0128	HSF1	ChIP-seq	N
GM.5.0.Unknown.0128	Hsf1	ChIP-seq	N
GM.5.0.Unknown.0128	Hsf4	ChIP-seq	N
GM.5.0.Homeodomain.0003	HOXB7	Unknown	N
GM.5.0.Homeodomain.0003	HOXB8	Unknown	N
GM.5.0.Homeodomain.0003	HOXB7	ChIP-seq	Y
GM.5.0.Homeodomain.0003	Hoxb7	ChIP-seq	Y
GM.5.0.Homeodomain.0003	HOXB8	ChIP-seq	Y
GM.5.0.Homeodomain.0003	Hoxb8	ChIP-seq	Y
GM.5.0.Homeodomain.0003	HOXA5	ChIP-seq	Y
GM.5.0.Homeodomain.0003	HOXA6	ChIP-seq	N
GM.5.0.Homeodomain.0003	HOXD3	ChIP-seq	N
GM.5.0.Homeodomain.0003	AC012531.1	ChIP-seq	N
GM.5.0.Homeodomain.0003	HOXB4	ChIP-seq	N
GM.5.0.Homeodomain.0003	HOXC5	ChIP-seq	N
GM.5.0.Homeodomain.0003	Hoxd4	ChIP-seq	N
GM.5.0.Homeodomain.0003	Hoxb2	ChIP-seq	N
GM.5.0.Homeodomain.0003	HOXB6	ChIP-seq	Y
GM.5.0.Homeodomain.0003	HOXB9	ChIP-seq	N
GM.5.0.Homeodomain.0003	HOXC9	ChIP-seq	N
GM.5.0.Homeodomain.0003	Hoxb9	ChIP-seq	N
GM.5.0.Homeodomain.0003	NP_032296.2	ChIP-seq	N
GM.5.0.C2H2_ZF.0003	ZBTB6	Transfac	Y
GM.5.0.C2H2_ZF.0003	Zbtb6	Transfac	N
GM.5.0.C2H2_ZF.0003	ZBTB6	ChIP-seq	Y
GM.5.0.C2H2_ZF.0003	Zbtb6	ChIP-seq	N
GM.5.0.C2H2_ZF.0003	ZBTB6	Unknown	N
GM.5.0.C2H2_ZF.0003	ZBTB6	TRANSFAC	Y
GM.5.0.ARID_BRIGHT.0005	ARID3A	JASPAR	N
GM.5.0.ARID_BRIGHT.0005	ARID3B	PBM	N
GM.5.0.ARID_BRIGHT.0005	ARID3C	PBM	N
GM.5.0.ARID_BRIGHT.0005	Arid3c	PBM	N
GM.5.0.ARID_BRIGHT.0005	Arid3a	PBM	N
GM.5.0.ARID_BRIGHT.0005	ARID3B	JASPAR	N
GM.5.0.ARID_BRIGHT.0005	ARID3C	JASPAR	N
GM.5.0.ARID_BRIGHT.0005	Arid3a	JASPAR	N
GM.5.0.ARID_BRIGHT.0005	Arid3c	JASPAR	N
GM.5.0.ARID_BRIGHT.0005	ARID3A	ChIP-seq	N
GM.5.0.ARID_BRIGHT.0005	ARID3B	ChIP-seq	N
GM.5.0.ARID_BRIGHT.0005	ARID3C	ChIP-seq	N
GM.5.0.ARID_BRIGHT.0005	Arid3c	ChIP-seq	N
GM.5.0.ARID_BRIGHT.0005	Arid3a	SELEX	N
GM.5.0.Homeodomain_POU.0004	POU3F2	Transfac	N
GM.5.0.Homeodomain_POU.0004	POU3F2	TRANSFAC	N
GM.5.0.Homeodomain_POU.0004	NANOG	ChIP-seq	N
GM.5.0.Homeodomain_POU.0004	POU5F1	ChIP-seq	N
GM.5.0.C2H2_ZF.0087	ZIC5	Transfac	N
GM.5.0.C2H2_ZF.0087	ZIC1	Transfac	N
GM.5.0.C2H2_ZF.0087	Zic4	Transfac	N
GM.5.0.C2H2_ZF.0087	ZIC5	ChIP-seq	N
GM.5.0.C2H2_ZF.0087	ZIC1	ChIP-seq	N
GM.5.0.C2H2_ZF.0087	Zic4	ChIP-seq	N
GM.5.0.C2H2_ZF.0087	ZIC1	TRANSFAC	N
GM.5.0.C2H2_ZF.0087	Zic1	ChIP-seq	N
GM.5.0.Homeodomain.0010	IRX4	JASPAR	N
GM.5.0.Homeodomain.0010	IRX6	JASPAR	N
GM.5.0.Homeodomain.0010	IRX1	JASPAR	N
GM.5.0.Homeodomain.0010	IRX3	JASPAR	N
GM.5.0.Homeodomain.0010	Irx1	JASPAR	N
GM.5.0.Homeodomain.0010	IRX4	B1H	N
GM.5.0.Homeodomain.0010	IRX6	B1H	N
GM.5.0.Homeodomain.0010	IRX1	B1H	N
GM.5.0.Homeodomain.0010	IRX3	B1H	N
GM.5.0.Homeodomain.0010	Irx1	B1H	N
GM.5.0.Nuclear_receptor.0106	HNF4	TRANSFAC	N
GM.5.0.Nuclear_receptor.0106	NR2C1	ChIP-seq	N
GM.5.0.Nuclear_receptor.0106	Nr2c2	ChIP-seq	N
GM.5.0.Nuclear_receptor.0106	NR2C1	Unknown	N
GM.5.0.Nuclear_receptor.0106	Nr2c1	ChIP-seq	N
GM.5.0.Sox.0018	SOX9	JASPAR	N
GM.5.0.Sox.0018	Sox9	JASPAR	N
GM.5.0.Sox.0018	SRY	Transfac	N
GM.5.0.Sox.0018	SRY	ChIP-seq	N
GM.5.0.Sox.0018	SOX9	SELEX	N
GM.5.0.Sox.0018	SRY	TRANSFAC	N
GM.5.0.Sox.0018	Sry	ChIP-seq	N
GM.5.0.DM.0001	DMRT1	TRANSFAC	Y
GM.5.0.DM.0001	DMRT1	ChIP-seq	Y
GM.5.0.DM.0001	DMRT6	ChIP-seq	Y
GM.5.0.bHLH.0068	USF1	JASPAR	N
GM.5.0.bHLH.0068	SREBF1	Transfac	N
GM.5.0.bHLH.0068	MITF	ChIP-seq	N
GM.5.0.bHLH.0068	TFE3	ChIP-seq	N
GM.5.0.bHLH.0068	USF2	ChIP-seq	N
GM.5.0.bHLH.0068	USF1	ChIP-seq	N
GM.5.0.bHLH.0068	EBOX	TRANSFAC	N
GM.5.0.bHLH.0068	SREBF1	TRANSFAC	N
GM.5.0.bHLH.0068	TFE	TRANSFAC	N
GM.5.0.bZIP.0043	ATF4	Unknown	N
GM.5.0.bZIP.0043	ATF4	HT-SELEX	N
GM.5.0.bZIP.0043	Atf4	HT-SELEX	N
GM.5.0.bZIP.0043	ATF4	ChIP-seq	N
GM.5.0.bZIP.0043	Atf4	ChIP-seq	N
GM.5.0.bZIP.0043	Chop	ChIP-seq	N
GM.5.0.bZIP.0043	CEBPG	ChIP-seq	N
GM.5.0.bZIP.0043	Cebpg	ChIP-seq	N
GM.5.0.bZIP.0043	ATF3	ChIP-seq	N
GM.5.0.bZIP.0043	Ddit3	ChIP-seq	N
GM.5.0.bZIP.0043	ATF4	SELEX	N
GM.5.0.bZIP.0043	Atf5	SELEX	N
GM.5.0.bZIP.0043	Atf4	SELEX	N
GM.5.0.bZIP.0043	ATF4	HT-SELEX	N
GM.5.0.bZIP.0043	MYC	ChIP-seq	N
GM.5.0.T-box.0002	Tbet	ChIP-seq	N
GM.5.0.T-box.0002	Eomes	PBM	N
GM.5.0.T-box.0002	EOMES	HT-SELEX	N
GM.5.0.T-box.0002	TBX10	PBM	N
GM.5.0.T-box.0002	Tbx1	PBM	N
GM.5.0.T-box.0002	Tbx10	PBM	N
GM.5.0.T-box.0002	EOMES	SELEX	N
GM.5.0.T-box.0002	Tbx21	SELEX	N
GM.5.0.T-box.0002	TBR1	SELEX	N
GM.5.0.T-box.0002	TBX20	SELEX	N
GM.5.0.T-box.0002	TBX21	SELEX	N
GM.5.0.T-box.0002	TBX20	HT-SELEX	N
GM.5.0.T-box.0002	TBX21	HT-SELEX	N
GM.5.0.T-box.0002	EOMES	HT-SELEX	N
GM.5.0.T-box.0002	TBR1	HT-SELEX	N
GM.5.0.T-box.0002	TBR1	HT-SELEX	N
GM.5.0.T-box.0002	TBX20	HT-SELEX	N
GM.5.0.T-box.0002	TBX21	HT-SELEX	N
GM.5.0.bHLH.0069	FIGLA	Unknown	N
GM.5.0.bHLH.0069	FIGLA	HT-SELEX	N
GM.5.0.bHLH.0069	ID4	HT-SELEX	N
GM.5.0.bHLH.0069	TCF3	Transfac	N
GM.5.0.bHLH.0069	FIGLA	SELEX	N
GM.5.0.bHLH.0069	ID2	SELEX	N
GM.5.0.bHLH.0069	ID3	SELEX	N
GM.5.0.bHLH.0069	ID1	SELEX	N
GM.5.0.bHLH.0069	ID4	SELEX	N
GM.5.0.bHLH.0069	Id3	SELEX	N
GM.5.0.bHLH.0069	Id4	SELEX	N
GM.5.0.bHLH.0069	Id1	SELEX	N
GM.5.0.bHLH.0069	MYF6	ChIP-seq	N
GM.5.0.bHLH.0069	Myf5	ChIP-seq	N
GM.5.0.bHLH.0069	FIGLA	HT-SELEX	N
GM.5.0.bHLH.0069	ID4	HT-SELEX	N
GM.5.0.bHLH.0069	Myf6	ChIP-seq	N
GM.5.0.bHLH.0069	TCF3	TRANSFAC	N
GM.5.0.bHLH.0069	Tcf3	PBM	N
GM.5.0.Homeodomain.0062	CRX	ChIP-seq	N
GM.5.0.Homeodomain.0062	Crx	ChIP-seq	N
GM.5.0.Homeodomain.0062	DMBX1	HT-SELEX	N
GM.5.0.Homeodomain.0062	DPRX	HT-SELEX	N
GM.5.0.Homeodomain.0062	GSC2	HT-SELEX	N
GM.5.0.Homeodomain.0062	GSC	HT-SELEX	N
GM.5.0.Homeodomain.0062	Otx1	PBM	N
GM.5.0.Homeodomain.0062	Prrxl1	PBM	N
GM.5.0.Homeodomain.0062	Gsc	PBM	N
GM.5.0.Homeodomain.0062	Gsc2	PBM	N
GM.5.0.Homeodomain.0062	Pitx1	PBM	N
GM.5.0.Homeodomain.0062	OTP	PBM	N
GM.5.0.Homeodomain.0062	Otx2	PBM	N
GM.5.0.Homeodomain.0062	Pitx3	PBM	N
GM.5.0.Homeodomain.0062	Pitx2	PBM	N
GM.5.0.Homeodomain.0062	Dmbx1	PBM	N
GM.5.0.Homeodomain.0062	Crx	PBM	N
GM.5.0.Homeodomain.0062	ENSMUSG00000040953	PBM	N
GM.5.0.Homeodomain.0062	Obox6	PBM	N
GM.5.0.Homeodomain.0062	Gm4830	PBM	N
GM.5.0.Homeodomain.0062	Obox1	PBM	N
GM.5.0.Homeodomain.0062	Gm5889	PBM	N
GM.5.0.Homeodomain.0062	NP_663755.2	PBM	N
GM.5.0.Homeodomain.0062	Q8VHG7_MOUSE	PBM	N
GM.5.0.Homeodomain.0062	Crx	JASPAR	N
GM.5.0.Homeodomain.0062	Prrxl1	JASPAR	N
GM.5.0.Homeodomain.0062	Gsc2	B1H	N
GM.5.0.Homeodomain.0062	DMBX1	SELEX	N
GM.5.0.Homeodomain.0062	Prrxl1	SELEX	N
GM.5.0.Homeodomain.0062	DPRX	SELEX	N
GM.5.0.Homeodomain.0062	GSC	SELEX	N
GM.5.0.Homeodomain.0062	Gsc2	SELEX	N
GM.5.0.Homeodomain.0062	GSC2	SELEX	N
GM.5.0.Homeodomain.0062	OTX1	SELEX	N
GM.5.0.Homeodomain.0062	OTX2	SELEX	N
GM.5.0.Homeodomain.0062	OTP	SELEX	N
GM.5.0.Homeodomain.0062	PITX1	SELEX	N
GM.5.0.Homeodomain.0062	PITX3	SELEX	N
GM.5.0.Homeodomain.0062	Otx1	SELEX	N
GM.5.0.Homeodomain.0062	OTX1	ChIP-seq	N
GM.5.0.Homeodomain.0062	Prrxl1	ChIP-seq	N
GM.5.0.Homeodomain.0062	GSC	HT-SELEX	N
GM.5.0.Homeodomain.0062	Pitx1	HT-SELEX	N
GM.5.0.Homeodomain.0062	OTX1	HT-SELEX	N
GM.5.0.Homeodomain.0062	OTX2	HT-SELEX	N
GM.5.0.Homeodomain.0062	PITX3	HT-SELEX	N
GM.5.0.Homeodomain.0062	GSC2	HT-SELEX	N
GM.5.0.Homeodomain.0062	Otx2	ChIP-seq	N
GM.5.0.Homeodomain.0062	OTX1	HT-SELEX	N
GM.5.0.Homeodomain.0062	Otx1	HT-SELEX	N
GM.5.0.Homeodomain.0062	OTX2	HT-SELEX	N
GM.5.0.Homeodomain.0062	OTX2	ChIP-seq	N
GM.5.0.Homeodomain.0062	PITX1	HT-SELEX	N
GM.5.0.Homeodomain.0062	PITX3	Unknown	N
GM.5.0.Homeodomain.0062	PITX3	HT-SELEX	N
GM.5.0.Homeodomain.0062	GSC	ChIP-seq	N
GM.5.0.Unknown.0172	GATA2	Transfac	N
GM.5.0.Unknown.0172	GATA3	Transfac	N
GM.5.0.Unknown.0172	Gata2	Transfac	N
GM.5.0.RFX.0018	RFX7	PBM	N
GM.5.0.RFX.0018	RFX6	PBM	N
GM.5.0.RFX.0018	RFX8	PBM	N
GM.5.0.RFX.0018	Rfx5	PBM	N
GM.5.0.RFX.0018	Rfx6	PBM	N
GM.5.0.RFX.0018	Rfx8	PBM	N
GM.5.0.RFX.0018	ARID2	PBM	N
GM.5.0.RFX.0018	Arid2	PBM	N
GM.5.0.RFX.0018	ARID2	JASPAR	N
GM.5.0.RFX.0018	Arid2	JASPAR	N
GM.5.0.RFX.0018	RFX7	JASPAR	N
GM.5.0.RFX.0018	RFX6	JASPAR	N
GM.5.0.RFX.0018	RFX8	JASPAR	N
GM.5.0.RFX.0018	Rfx5	JASPAR	N
GM.5.0.RFX.0018	Rfx6	JASPAR	N
GM.5.0.RFX.0018	Rfx8	JASPAR	N
GM.5.0.RFX.0018	ARID2	DeBoer11	N
GM.5.0.RFX.0018	Arid2	DeBoer11	N
GM.5.0.RFX.0018	RFX7	DeBoer11	N
GM.5.0.RFX.0018	RFX6	DeBoer11	N
GM.5.0.RFX.0018	RFX8	DeBoer11	N
GM.5.0.RFX.0018	Rfx5	DeBoer11	N
GM.5.0.RFX.0018	Rfx6	DeBoer11	N
GM.5.0.RFX.0018	Rfx8	DeBoer11	N
GM.5.0.RFX.0018	Rfx3	PBM	N
GM.5.0.RFX.0018	RFX5	ChIP-seq	N
GM.5.0.RFX.0018	Rfx4	PBM	N
GM.5.0.RFX.0018	Rfx7	PBM	N
GM.5.0.RFX.0018	Rfx5	ChIP-seq	N
GM.5.0.bHLH.0006	ATOH1	ChIP-seq	Y
GM.5.0.bHLH.0006	Atoh1	ChIP-seq	Y
GM.5.0.bHLH.0006	BHLHA15	ChIP-seq	Y
GM.5.0.bHLH.0006	Bhlha15	ChIP-seq	Y
GM.5.0.bHLH.0006	GATA1	ChIP-seq	N
GM.5.0.bHLH.0006	GATA2	ChIP-seq	N
GM.5.0.bHLH.0006	NeuroD1	ChIP-seq	Y
GM.5.0.bHLH.0006	NEUROD1	ChIP-seq	Y
GM.5.0.bHLH.0006	Tcf21	ChIP-seq	Y
GM.5.0.bHLH.0006	Neurod1	ChIP-seq	Y
GM.5.0.bHLH.0006	NEUROD2	ChIP-seq	Y
GM.5.0.bHLH.0006	Neurod2	ChIP-seq	Y
GM.5.0.bHLH.0006	Neurog2	ChIP-seq	Y
GM.5.0.bHLH.0006	OLIG2	ChIP-seq	Y
GM.5.0.bHLH.0006	Olig2	ChIP-seq	Y
GM.5.0.bHLH.0006	PTF1A	ChIP-seq	Y
GM.5.0.bHLH.0006	Ptf1a	ChIP-seq	Y
GM.5.0.DM.0002	DMRT2	PBM	Y
GM.5.0.DM.0002	Dmrta1	PBM	N
GM.5.0.DM.0002	Dmrt2	PBM	N
GM.5.0.DM.0002	Dmrt3	PBM	N
GM.5.0.Unknown.0165	Atoh1	HT-SELEX	N
GM.5.0.Unknown.0165	TCF21	PBM	N
GM.5.0.Unknown.0165	TCF15	PBM	N
GM.5.0.Unknown.0165	TCF23	PBM	N
GM.5.0.Unknown.0165	ENSG00000187728	PBM	N
GM.5.0.Unknown.0165	Tcf21	PBM	N
GM.5.0.Unknown.0165	Tcf15	PBM	N
GM.5.0.Unknown.0165	Bhlha15	PBM	N
GM.5.0.Unknown.0165	NEUROD4	PBM	N
GM.5.0.Unknown.0165	NEUROD6	PBM	N
GM.5.0.Unknown.0165	ATOH7	PBM	N
GM.5.0.Unknown.0165	Neurod1	PBM	N
GM.5.0.Unknown.0165	Atoh7	PBM	N
GM.5.0.Unknown.0165	Neurod6	PBM	N
GM.5.0.Unknown.0165	Neurod4	PBM	N
GM.5.0.Unknown.0165	Atoh1	PBM	N
GM.5.0.Unknown.0165	NEUROG3	SELEX	N
GM.5.0.Unknown.0165	NEUROD4	SELEX	N
GM.5.0.Unknown.0165	NEUROD6	SELEX	N
GM.5.0.Unknown.0165	NEUROG2	SELEX	N
GM.5.0.Unknown.0165	NEUROG1	SELEX	N
GM.5.0.Unknown.0165	Neurog2	SELEX	N
GM.5.0.Unknown.0165	Neurod1	SELEX	N
GM.5.0.Unknown.0165	Neurod6	SELEX	N
GM.5.0.Unknown.0165	Neurod2	SELEX	N
GM.5.0.Unknown.0165	Neurog3	SELEX	N
GM.5.0.Unknown.0165	Neurod4	SELEX	N
GM.5.0.Unknown.0165	ATOH7	SELEX	N
GM.5.0.Unknown.0165	Atoh7	SELEX	N
GM.5.0.Unknown.0165	Atoh1	SELEX	N
GM.5.0.Unknown.0165	TAL1	SELEX	N
GM.5.0.Unknown.0165	TCF3	SELEX	N
GM.5.0.Unknown.0165	Atoh1	HT-SELEX	N
GM.5.0.Unknown.0165	NEUROG2	HT-SELEX	N
GM.5.0.Unknown.0165	TAL1	JASPAR	N
GM.5.0.Rel.0023	BCL3	ChIP-seq	N
GM.5.0.Rel.0023	NFKB1	Transfac	N
GM.5.0.Rel.0023	NFKB1	ChIP-seq	N
GM.5.0.Rel.0023	NFKB1	Unknown	N
GM.5.0.Rel.0023	NFKB1	TRANSFAC	N
GM.5.0.Rel.0023	NFKB	TRANSFAC	N
GM.5.0.Rel.0023	NFKB	JASPAR	N
GM.5.0.Ets.0040	ELF5	ChIP-seq	N
GM.5.0.Ets.0040	EHF	ChIP-seq	N
GM.5.0.Ets.0040	Ehf	ChIP-seq	N
GM.5.0.Ets.0040	ELF3	ChIP-seq	N
GM.5.0.Ets.0040	Elf3	ChIP-seq	N
GM.5.0.Ets.0040	Elf1	Transfac	N
GM.5.0.Paired_box.0015	PAX5	ChIP-seq	N
GM.5.0.Paired_box.0015	Pax8	ChIP-seq	N
GM.5.0.Paired_box.0015	PAX5	JASPAR	N
GM.5.0.Paired_box.0015	Pax9	JASPAR	N
GM.5.0.Paired_box.0015	Pax5	JASPAR	N
GM.5.0.Paired_box.0015	Pax8	JASPAR	N
GM.5.0.Paired_box.0015	Pax1	JASPAR	N
GM.5.0.Paired_box.0015	Pax9	ChIP-seq	N
GM.5.0.Paired_box.0015	Pax5	ChIP-seq	N
GM.5.0.Paired_box.0015	Pax8	ChIP-seq	N
GM.5.0.Paired_box.0015	Pax1	ChIP-seq	N
GM.5.0.Paired_box.0015	PAX5	ChIP-seq	N
GM.5.0.Paired_box.0015	Pax5	ChIP-seq	N
GM.5.0.Sox.0018	Sox3	ChIP-seq	N
GM.5.0.Sox.0018	Sox3	JASPAR	N
GM.5.0.Sox.0018	Sox6	JASPAR	N
GM.5.0.Sox.0018	Sox17	ChIP-seq	N
GM.5.0.Sox.0018	Sox6	ChIP-seq	N
GM.5.0.Sox.0018	Sox15	ChIP-seq	N
GM.5.0.Sox.0018	SOX17	ChIP-seq	N
GM.5.0.Sox.0018	SOX2	ChIP-seq	N
GM.5.0.Sox.0018	SOX3	ChIP-seq	N
GM.5.0.Sox.0018	SOX4	ChIP-seq	N
GM.5.0.Sox.0018	Sox4	ChIP-seq	N
GM.5.0.CBF_NF-Y.0002	FOXI1	ChIP-seq	N
GM.5.0.CBF_NF-Y.0002	Foxi1	ChIP-seq	N
GM.5.0.CBF_NF-Y.0002	IRF3	ChIP-seq	N
GM.5.0.CBF_NF-Y.0002	CEBPZ	ChIP-seq	N
GM.5.0.CBF_NF-Y.0002	FOXK2	ChIP-seq	N
GM.5.0.CBF_NF-Y.0002	FOXD4	ChIP-seq	N
GM.5.0.CBF_NF-Y.0002	FOXE1	ChIP-seq	N
GM.5.0.CBF_NF-Y.0002	FOXS1	ChIP-seq	N
GM.5.0.CBF_NF-Y.0002	FOXD4L1	ChIP-seq	N
GM.5.0.CBF_NF-Y.0002	FOXI2	ChIP-seq	N
GM.5.0.CBF_NF-Y.0002	FOXE3	ChIP-seq	N
GM.5.0.CBF_NF-Y.0002	FOXD4L3	ChIP-seq	N
GM.5.0.CBF_NF-Y.0002	FOXB2	ChIP-seq	N
GM.5.0.CBF_NF-Y.0002	FOXD4L5	ChIP-seq	N
GM.5.0.CBF_NF-Y.0002	FOXD4L6	ChIP-seq	N
GM.5.0.CBF_NF-Y.0002	KIAA0415	ChIP-seq	N
GM.5.0.CBF_NF-Y.0002	Foxa1	ChIP-seq	N
GM.5.0.CBF_NF-Y.0002	Foxf2	ChIP-seq	N
GM.5.0.CBF_NF-Y.0002	Foxq1	ChIP-seq	N
GM.5.0.CBF_NF-Y.0002	Foxk2	ChIP-seq	N
GM.5.0.CBF_NF-Y.0002	Foxa3	ChIP-seq	N
GM.5.0.CBF_NF-Y.0002	Foxf1a	ChIP-seq	N
GM.5.0.CBF_NF-Y.0002	Foxe3	ChIP-seq	N
GM.5.0.CBF_NF-Y.0002	Foxi1	ChIP-seq	N
GM.5.0.CBF_NF-Y.0002	Foxi2	ChIP-seq	N
GM.5.0.CBF_NF-Y.0002	Foxl2	ChIP-seq	N
GM.5.0.CBF_NF-Y.0002	Foxd4	ChIP-seq	N
GM.5.0.CBF_NF-Y.0002	Foxd2	ChIP-seq	N
GM.5.0.CBF_NF-Y.0002	Foxi3	ChIP-seq	N
GM.5.0.CBF_NF-Y.0002	Foxb2	ChIP-seq	N
GM.5.0.CBF_NF-Y.0002	Foxd3	ChIP-seq	N
GM.5.0.CBF_NF-Y.0002	Foxe1	ChIP-seq	N
GM.5.0.CBF_NF-Y.0002	Foxs1	ChIP-seq	N
GM.5.0.CBF_NF-Y.0002	NFY	TRANSFAC	N
GM.5.0.MADS_box.0001	SRF	Transfac	Y
GM.5.0.MADS_box.0001	SRF	ChIP-seq	Y
GM.5.0.MADS_box.0001	SRF	Unknown	N
GM.5.0.MADS_box.0001	SRF	ChIP-seq	N
GM.5.0.MADS_box.0001	SRF	TRANSFAC	Y
GM.5.0.MADS_box.0001	Srf	PBM	N
GM.5.0.bHLH.0068	CLOCK	Unknown	N
GM.5.0.bHLH.0068	CLOCK	HT-SELEX	N
GM.5.0.bHLH.0068	nMyc	ChIP-seq	N
GM.5.0.bHLH.0068	MAX	JASPAR	N
GM.5.0.bHLH.0068	Myc	JASPAR	N
GM.5.0.bHLH.0068	MAX	ChIP-seq	N
GM.5.0.bHLH.0068	MYC	ChIP-seq	N
GM.5.0.bHLH.0068	CLOCK	SELEX	N
GM.5.0.bHLH.0068	NPAS2	SELEX	N
GM.5.0.bHLH.0068	MAX	SELEX	N
GM.5.0.bHLH.0068	MYC	SELEX	N
GM.5.0.bHLH.0068	MYCN	ChIP-seq	N
GM.5.0.bHLH.0068	CLOCK	HT-SELEX	N
GM.5.0.bHLH.0068	MXI1	ChIP-seq	N
GM.5.0.bHLH.0068	MYC	ChIP-seq	N
GM.5.0.bHLH.0068	Myc	ChIP-seq	N
GM.5.0.bHLH.0068	MYC	JASPAR	N
GM.5.0.bHLH.0068	Max	PBM	N
GM.5.0.Homeodomain.0032	ALX3	HT-SELEX	N
GM.5.0.Homeodomain.0032	DLX1	HT-SELEX	N
GM.5.0.Homeodomain.0032	Dlx1	HT-SELEX	N
GM.5.0.Homeodomain.0032	DLX2	HT-SELEX	N
GM.5.0.Homeodomain.0032	Dlx2	HT-SELEX	N
GM.5.0.Homeodomain.0032	DLX3	HT-SELEX	N
GM.5.0.Homeodomain.0032	DLX4	HT-SELEX	N
GM.5.0.Homeodomain.0032	DLX6	HT-SELEX	N
GM.5.0.Homeodomain.0032	EN1	HT-SELEX	N
GM.5.0.Homeodomain.0032	EN2	HT-SELEX	N
GM.5.0.Homeodomain.0032	ESX1	HT-SELEX	N
GM.5.0.Homeodomain.0032	GBX1	HT-SELEX	N
GM.5.0.Homeodomain.0032	Gbx1	HT-SELEX	N
GM.5.0.Homeodomain.0032	GBX2	HT-SELEX	N
GM.5.0.Homeodomain.0032	Gbx2	HT-SELEX	N
GM.5.0.Homeodomain.0032	HESX1	HT-SELEX	N
GM.5.0.Homeodomain.0032	HOXA1	HT-SELEX	N
GM.5.0.Homeodomain.0032	ISX	HT-SELEX	N
GM.5.0.Homeodomain.0032	Lhx4	HT-SELEX	N
GM.5.0.Homeodomain.0032	LHX9	HT-SELEX	N
GM.5.0.Homeodomain.0032	LMX1A	HT-SELEX	N
GM.5.0.Homeodomain.0032	LMX1B	HT-SELEX	N
GM.5.0.Homeodomain.0032	NOBOX	PBM	N
GM.5.0.Homeodomain.0032	ZFHX2	PBM	N
GM.5.0.Homeodomain.0032	OTP	PBM	N
GM.5.0.Homeodomain.0032	SHOX	PBM	N
GM.5.0.Homeodomain.0032	LHX5	PBM	N
GM.5.0.Homeodomain.0032	LHX4	PBM	N
GM.5.0.Homeodomain.0032	LHX1	PBM	N
GM.5.0.Homeodomain.0032	Lhx1	PBM	N
GM.5.0.Homeodomain.0032	Vsx2	PBM	N
GM.5.0.Homeodomain.0032	Rax	PBM	N
GM.5.0.Homeodomain.0032	Prrxl1	PBM	N
GM.5.0.Homeodomain.0032	Lhx3	PBM	N
GM.5.0.Homeodomain.0032	Shox2	PBM	N
GM.5.0.Homeodomain.0032	Uncx	PBM	N
GM.5.0.Homeodomain.0032	Lhx5	PBM	N
GM.5.0.Homeodomain.0032	Arx	PBM	N
GM.5.0.Homeodomain.0032	Alx1	PBM	N
GM.5.0.Homeodomain.0032	Alx4	PBM	N
GM.5.0.Homeodomain.0032	En1	PBM	N
GM.5.0.Homeodomain.0032	ALX3	SELEX	N
GM.5.0.Homeodomain.0032	Vsx2	SELEX	N
GM.5.0.Homeodomain.0032	Prrxl1	SELEX	N
GM.5.0.Homeodomain.0032	DLX1	SELEX	N
GM.5.0.Homeodomain.0032	Dlx6	SELEX	N
GM.5.0.Homeodomain.0032	DLX2	SELEX	N
GM.5.0.Homeodomain.0032	DLX3	SELEX	N
GM.5.0.Homeodomain.0032	DLX4	SELEX	N
GM.5.0.Homeodomain.0032	DLX6	SELEX	N
GM.5.0.Homeodomain.0032	EN1	SELEX	N
GM.5.0.Homeodomain.0032	EN2	SELEX	N
GM.5.0.Homeodomain.0032	ESX1	SELEX	N
GM.5.0.Homeodomain.0032	GBX1	SELEX	N
GM.5.0.Homeodomain.0032	GBX2	SELEX	N
GM.5.0.Homeodomain.0032	HESX1	SELEX	N
GM.5.0.Homeodomain.0032	HOXA1	SELEX	N
GM.5.0.Homeodomain.0032	HOXD1	SELEX	N
GM.5.0.Homeodomain.0032	Hoxb1	SELEX	N
GM.5.0.Homeodomain.0032	Hoxb2	SELEX	N
GM.5.0.Homeodomain.0032	ISX	SELEX	N
GM.5.0.Homeodomain.0032	LHX9	SELEX	N
GM.5.0.Homeodomain.0032	LMX1A	SELEX	N
GM.5.0.Homeodomain.0032	LMX1B	SELEX	N
GM.5.0.Homeodomain.0032	MSX1	SELEX	N
GM.5.0.Homeodomain.0032	MSX2	SELEX	N
GM.5.0.Homeodomain.0032	PRRX1	SELEX	N
GM.5.0.Homeodomain.0032	PRRX2	SELEX	N
GM.5.0.Homeodomain.0032	RAX	SELEX	N
GM.5.0.Homeodomain.0032	RAX2	SELEX	N
GM.5.0.Homeodomain.0032	OTP	SELEX	N
GM.5.0.Homeodomain.0032	SHOX	SELEX	N
GM.5.0.Homeodomain.0032	SHOX2	SELEX	N
GM.5.0.Homeodomain.0032	UNCX	SELEX	N
GM.5.0.Homeodomain.0032	Dlx1	SELEX	N
GM.5.0.Homeodomain.0032	Dlx2	SELEX	N
GM.5.0.Homeodomain.0032	Gbx1	SELEX	N
GM.5.0.Homeodomain.0032	Gbx2	SELEX	N
GM.5.0.Homeodomain.0032	LHX5	SELEX	N
GM.5.0.Homeodomain.0032	LHX4	SELEX	N
GM.5.0.Homeodomain.0032	LHX1	SELEX	N
GM.5.0.Homeodomain.0032	Lhx4	SELEX	N
GM.5.0.Homeodomain.0032	Msx3	SELEX	N
GM.5.0.Homeodomain.0032	Prrx2	SELEX	N
GM.5.0.Homeodomain.0032	Shox2	SELEX	N
GM.5.0.Homeodomain.0032	Vsx1	SELEX	N
GM.5.0.Homeodomain.0032	EN1	HT-SELEX	N
GM.5.0.Homeodomain.0032	Prrx2	HT-SELEX	N
GM.5.0.Homeodomain.0032	ESX1	HT-SELEX	N
GM.5.0.Homeodomain.0032	LHX9	HT-SELEX	N
GM.5.0.Homeodomain.0032	LMX1A	HT-SELEX	N
GM.5.0.Homeodomain.0032	LMX1B	HT-SELEX	N
GM.5.0.Homeodomain.0032	Lhx4	HT-SELEX	N
GM.5.0.Homeodomain.0032	MSX2	HT-SELEX	N
GM.5.0.Homeodomain.0032	Msx3	HT-SELEX	N
GM.5.0.Homeodomain.0032	PRRX1	HT-SELEX	N
GM.5.0.Homeodomain.0032	RAX2	HT-SELEX	N
GM.5.0.Homeodomain.0032	RAX	HT-SELEX	N
GM.5.0.Homeodomain.0032	Shox2	HT-SELEX	N
GM.5.0.Homeodomain.0032	UNCX	HT-SELEX	N
GM.5.0.Homeodomain.0032	Dlx1	PBM	N
GM.5.0.Homeodomain.0032	Dlx3	PBM	N
GM.5.0.Homeodomain.0032	Dlx4	PBM	N
GM.5.0.Homeodomain.0032	DLX6	HT-SELEX	N
GM.5.0.Homeodomain.0032	Dlx2	HT-SELEX	N
GM.5.0.Homeodomain.0032	GBX1	HT-SELEX	N
GM.5.0.Homeodomain.0032	GBX2	HT-SELEX	N
GM.5.0.Homeodomain.0032	HESX1	HT-SELEX	N
GM.5.0.Homeodomain.0032	MSX1	HT-SELEX	N
GM.5.0.Homeodomain.0032	MSX2	HT-SELEX	N
GM.5.0.Homeodomain.0032	Msx3	HT-SELEX	N
GM.5.0.Homeodomain.0032	PRRX1	HT-SELEX	N
GM.5.0.Homeodomain.0032	PRRX2	HT-SELEX	N
GM.5.0.Homeodomain.0032	Prrx2	HT-SELEX	N
GM.5.0.Homeodomain.0032	RAXL1	HT-SELEX	N
GM.5.0.Homeodomain.0032	RAX	HT-SELEX	N
GM.5.0.Homeodomain.0032	SHOX	Unknown	N
GM.5.0.Homeodomain.0032	SHOX2	HT-SELEX	N
GM.5.0.Homeodomain.0032	Shox2	HT-SELEX	N
GM.5.0.Homeodomain.0032	SHOX	HT-SELEX	N
GM.5.0.Homeodomain.0032	UNCX	HT-SELEX	N
GM.5.0.Homeodomain.0032	Vsx1	HT-SELEX	N
GM.5.0.TBP.0006	PBX3	ChIP-seq	N
GM.5.0.TBP.0006	AL845464.3	ChIP-seq	N
GM.5.0.TBP.0006	BX284686.1	ChIP-seq	N
GM.5.0.TBP.0006	CR812478.2	ChIP-seq	N
GM.5.0.TBP.0006	BX927239.6	ChIP-seq	N
GM.5.0.TBP.0006	CR933878.8	ChIP-seq	N
GM.5.0.TBP.0006	AL662830.5	ChIP-seq	N
GM.5.0.TBP.0006	Pbx4	ChIP-seq	N
GM.5.0.TBP.0006	Pbx2	ChIP-seq	N
GM.5.0.TBP.0006	Pbx3	ChIP-seq	N
GM.5.0.TBP.0006	FOS	ChIP-seq	N
GM.5.0.TBP.0006	Fosb	ChIP-seq	N
GM.5.0.TBP.0006	Fos	ChIP-seq	N
GM.5.0.TBP.0006	Pbx3	ChIP-seq	N
GM.5.0.SMAD.0016	SMAD2	ChIP-seq	N
GM.5.0.SMAD.0016	SMAD4	ChIP-seq	N
GM.5.0.SMAD.0016	Smad4	ChIP-seq	N
GM.5.0.SMAD.0016	Smad4	SMiLE-seq	N
GM.5.0.SMAD.0016	SMAD3	Unknown	N
GM.5.0.SMAD.0016	Smad3	PBM	N
GM.5.0.SMAD.0016	SMAD4	Unknown	N
GM.5.0.SMAD.0016	SMAD	TRANSFAC	N
GM.5.0.Ets.0021	ELK3	HT-SELEX	N
GM.5.0.Ets.0021	Elk3	HT-SELEX	N
GM.5.0.Ets.0021	ELK4	HT-SELEX	N
GM.5.0.Ets.0021	ERF	HT-SELEX	N
GM.5.0.Ets.0021	ERG	HT-SELEX	N
GM.5.0.Ets.0021	ELK1	HT-SELEX	N
GM.5.0.Ets.0021	ETS1	HT-SELEX	N
GM.5.0.Ets.0021	GABPA	HT-SELEX	N
GM.5.0.Ets.0021	ETV1	HT-SELEX	N
GM.5.0.Ets.0021	ETV2	Unknown	N
GM.5.0.Ets.0021	ETV2	HT-SELEX	N
GM.5.0.Ets.0021	ETV3	HT-SELEX	N
GM.5.0.Ets.0021	ETV4	HT-SELEX	N
GM.5.0.Ets.0021	FLI1	HT-SELEX	N
GM.5.0.Ets.0021	Elk1	ChIP-seq	N
GM.5.0.Ets.0021	ENSG00000235187	B1H	N
GM.5.0.Ets.0021	Etv2	B1H	N
GM.5.0.Ets.0021	Ets2	B1H	N
GM.5.0.Ets.0021	Erf	B1H	N
GM.5.0.Ets.0021	ENSMUSG00000044690	B1H	N
GM.5.0.Ets.0021	Fev	B1H	N
GM.5.0.Ets.0021	ELK1	SELEX	N
GM.5.0.Ets.0021	Etv2	SELEX	N
GM.5.0.Ets.0021	Ets2	SELEX	N
GM.5.0.Ets.0021	Erf	SELEX	N
GM.5.0.Ets.0021	ENSMUSG00000044690	SELEX	N
GM.5.0.Ets.0021	Fev	SELEX	N
GM.5.0.Ets.0021	ELK3	SELEX	N
GM.5.0.Ets.0021	ELK4	SELEX	N
GM.5.0.Ets.0021	ENSG00000235187	SELEX	N
GM.5.0.Ets.0021	ERF	SELEX	N
GM.5.0.Ets.0021	ERG	SELEX	N
GM.5.0.Ets.0021	ETS1	SELEX	N
GM.5.0.Ets.0021	ETV1	SELEX	N
GM.5.0.Ets.0021	ETV2	SELEX	N
GM.5.0.Ets.0021	ETV3	SELEX	N
GM.5.0.Ets.0021	ETV4	SELEX	N
GM.5.0.Ets.0021	FLI1	SELEX	N
GM.5.0.Ets.0021	GABPA	SELEX	N
GM.5.0.Ets.0021	Elk3	SELEX	N
GM.5.0.Ets.0021	ELK1	ChIP-seq	N
GM.5.0.Ets.0021	Etv2	ChIP-seq	N
GM.5.0.Ets.0021	Ets2	ChIP-seq	N
GM.5.0.Ets.0021	Erf	ChIP-seq	N
GM.5.0.Ets.0021	ENSMUSG00000044690	ChIP-seq	N
GM.5.0.Ets.0021	Fev	ChIP-seq	N
GM.5.0.Ets.0021	ERG	ChIP-seq	N
GM.5.0.Ets.0021	ENSG00000235187	ChIP-seq	N
GM.5.0.Ets.0021	ELK1	HT-SELEX	N
GM.5.0.Ets.0021	ETS1	HT-SELEX	N
GM.5.0.Ets.0021	ERG	HT-SELEX	N
GM.5.0.Ets.0021	FLI1	HT-SELEX	N
GM.5.0.Ets.0021	ELK3	HT-SELEX	N
GM.5.0.Ets.0021	ERF	HT-SELEX	N
GM.5.0.Ets.0021	ETV1	HT-SELEX	N
GM.5.0.Ets.0021	ETV2	HT-SELEX	N
GM.5.0.Ets.0021	ETV3	HT-SELEX	N
GM.5.0.Ets.0021	ETV4	HT-SELEX	N
GM.5.0.Ets.0021	Elk4	ChIP-seq	N
GM.5.0.Nuclear_receptor.0080	FXR	ChIP-seq	N
GM.5.0.Nuclear_receptor.0080	NR1H4	ChIP-seq	N
GM.5.0.Nuclear_receptor.0080	NR1H3	ChIP-seq	N
GM.5.0.Nuclear_receptor.0080	Nr1h3	ChIP-seq	N
GM.5.0.Nuclear_receptor.0080	Nr1h4	ChIP-seq	N
GM.5.0.Nuclear_receptor.0080	Nr1h5	ChIP-seq	N
GM.5.0.Nuclear_receptor.0080	NR1A4	SMiLE-seq	N
GM.5.0.Nuclear_receptor.0080	RXRA	SMiLE-seq	N
GM.5.0.Nuclear_receptor.0080	NR4A2	SMiLE-seq	N
GM.5.0.C2H2_ZF.0005	Scrt1	B1H	N
GM.5.0.C2H2_ZF.0005	Snai2	B1H	N
GM.5.0.C2H2_ZF.0005	ASCL2	B1H	N
GM.5.0.C2H2_ZF.0005	Myf5	B1H	N
GM.5.0.C2H2_ZF.0005	SNAI2	SELEX	Y
GM.5.0.C2H2_ZF.0005	Snai2	SELEX	N
GM.5.0.C2H2_ZF.0005	SNAI2	HT-SELEX	Y
GM.5.0.C2H2_ZF.0005	SNAI2	HT-SELEX	N
GM.5.0.C2H2_ZF.0005	SNAI2	ChIP-seq	Y
GM.5.0.C2H2_ZF.0005	Snai2	ChIP-seq	Y
GM.5.0.Nuclear_receptor.0009	NR1D2	B1H	N
GM.5.0.Nuclear_receptor.0009	Nr1d1	B1H	N
GM.5.0.Nuclear_receptor.0009	Nr1d2	B1H	N
GM.5.0.Nuclear_receptor.0009	Rorc	B1H	N
GM.5.0.Nuclear_receptor.0009	RORB	SMiLE-seq	N
GM.5.0.Nuclear_receptor.0009	RORC	SMiLE-seq	N
GM.5.0.bHLH.0104	ELF1	ChIP-seq	N
GM.5.0.bHLH.0104	ELK4	ChIP-seq	N
GM.5.0.bHLH.0104	GABPA	ChIP-seq	N
GM.5.0.bHLH.0104	ZBTB7A	ChIP-seq	N
GM.5.0.E2F.0001	E2F2	HT-SELEX	N
GM.5.0.E2F.0001	E2F3	HT-SELEX	N
GM.5.0.E2F.0001	E2F1	HT-SELEX	N
GM.5.0.E2F.0001	E2F4	HT-SELEX	N
GM.5.0.E2F.0001	E2F1	SELEX	Y
GM.5.0.E2F.0001	E2f1	SELEX	N
GM.5.0.E2F.0001	E2F2	SELEX	Y
GM.5.0.E2F.0001	E2F3	SELEX	Y
GM.5.0.E2F.0001	E2F4	SELEX	Y
GM.5.0.E2F.0001	E2f4	SELEX	N
GM.5.0.E2F.0001	E2f5	SELEX	N
GM.5.0.E2F.0001	E2F1	HT-SELEX	Y
GM.5.0.Nuclear_receptor.0137	NR2E1	SELEX	N
GM.5.0.Nuclear_receptor.0137	Nr2e1	SELEX	N
GM.5.0.Nuclear_receptor.0137	Nr2e1	HT-SELEX	N
GM.5.0.Nuclear_receptor.0137	NR2E1	Unknown	N
GM.5.0.Nuclear_receptor.0137	NR2E1	HT-SELEX	N
GM.5.0.Nuclear_receptor.0137	Nr2e1	HT-SELEX	N
GM.5.0.Unknown.0039	RUNX2	SELEX	N
GM.5.0.Unknown.0039	ENSG00000250096	SELEX	N
GM.5.0.Unknown.0039	Runx2	SELEX	N
GM.5.0.Unknown.0039	Runx3	SELEX	N
GM.5.0.Unknown.0039	RUNX3	SELEX	N
GM.5.0.Unknown.0039	RUNX1	ChIP-seq	N
GM.5.0.Unknown.0039	RUNX2	ChIP-seq	N
GM.5.0.Unknown.0039	ENSG00000250096	ChIP-seq	N
GM.5.0.Unknown.0039	Runx2	ChIP-seq	N
GM.5.0.Unknown.0039	Runx3	ChIP-seq	N
GM.5.0.Unknown.0039	RUNX2	HT-SELEX	N
GM.5.0.Unknown.0039	RUNX3	HT-SELEX	N
GM.5.0.Unknown.0039	RUNX1	TRANSFAC	N
GM.5.0.Unknown.0039	RUNX2	HT-SELEX	N
GM.5.0.Unknown.0039	RUNX3	HT-SELEX	N
GM.5.0.Unknown.0039	RUNX	TRANSFAC	N
GM.5.0.C2H2_ZF.0136	KLF5	ChIP-seq	N
GM.5.0.C2H2_ZF.0136	IRF1	ChIP-seq	N
GM.5.0.C2H2_ZF.0136	KLF12	ChIP-seq	N
GM.5.0.C2H2_ZF.0136	Klf7	PBM	N
GM.5.0.C2H2_ZF.0136	SP7	JASPAR	N
GM.5.0.C2H2_ZF.0136	SP1	JASPAR	N
GM.5.0.C2H2_ZF.0136	SP6	JASPAR	N
GM.5.0.C2H2_ZF.0136	SP5	JASPAR	N
GM.5.0.C2H2_ZF.0136	SP9	JASPAR	N
GM.5.0.C2H2_ZF.0136	Sp2	JASPAR	N
GM.5.0.C2H2_ZF.0136	Sp3	JASPAR	N
GM.5.0.C2H2_ZF.0136	Sp6	JASPAR	N
GM.5.0.C2H2_ZF.0136	Sp8	JASPAR	N
GM.5.0.C2H2_ZF.0136	Sp7	JASPAR	N
GM.5.0.C2H2_ZF.0136	Sp9	JASPAR	N
GM.5.0.C2H2_ZF.0136	Sp5	JASPAR	N
GM.5.0.C2H2_ZF.0136	SP2	JASPAR	N
GM.5.0.C2H2_ZF.0136	SP7	Transfac	N
GM.5.0.C2H2_ZF.0136	SP1	Transfac	N
GM.5.0.C2H2_ZF.0136	SP6	Transfac	N
GM.5.0.C2H2_ZF.0136	SP5	Transfac	N
GM.5.0.C2H2_ZF.0136	SP9	Transfac	N
GM.5.0.C2H2_ZF.0136	Sp2	Transfac	N
GM.5.0.C2H2_ZF.0136	Sp3	Transfac	N
GM.5.0.C2H2_ZF.0136	Sp6	Transfac	N
GM.5.0.C2H2_ZF.0136	Sp8	Transfac	N
GM.5.0.C2H2_ZF.0136	Sp7	Transfac	N
GM.5.0.C2H2_ZF.0136	Sp9	Transfac	N
GM.5.0.C2H2_ZF.0136	Sp5	Transfac	N
GM.5.0.C2H2_ZF.0136	SP7	SELEX	N
GM.5.0.C2H2_ZF.0136	SP1	SELEX	N
GM.5.0.C2H2_ZF.0136	SP6	SELEX	N
GM.5.0.C2H2_ZF.0136	SP5	SELEX	N
GM.5.0.C2H2_ZF.0136	SP9	SELEX	N
GM.5.0.C2H2_ZF.0136	Sp2	SELEX	N
GM.5.0.C2H2_ZF.0136	Sp3	SELEX	N
GM.5.0.C2H2_ZF.0136	Sp6	SELEX	N
GM.5.0.C2H2_ZF.0136	Sp8	SELEX	N
GM.5.0.C2H2_ZF.0136	Sp7	SELEX	N
GM.5.0.C2H2_ZF.0136	Sp9	SELEX	N
GM.5.0.C2H2_ZF.0136	Sp5	SELEX	N
GM.5.0.C2H2_ZF.0136	KLF7	ChIP-seq	N
GM.5.0.C2H2_ZF.0136	KLF4	ChIP-seq	N
GM.5.0.C2H2_ZF.0136	Klf6	ChIP-seq	N
GM.5.0.C2H2_ZF.0136	Klf5	ChIP-seq	N
GM.5.0.C2H2_ZF.0136	Klf3	ChIP-seq	N
GM.5.0.C2H2_ZF.0136	Klf2	ChIP-seq	N
GM.5.0.C2H2_ZF.0136	SP7	ChIP-seq	N
GM.5.0.C2H2_ZF.0136	SP1	ChIP-seq	N
GM.5.0.C2H2_ZF.0136	SP6	ChIP-seq	N
GM.5.0.C2H2_ZF.0136	SP5	ChIP-seq	N
GM.5.0.C2H2_ZF.0136	SP9	ChIP-seq	N
GM.5.0.C2H2_ZF.0136	Sp2	ChIP-seq	N
GM.5.0.C2H2_ZF.0136	Sp3	ChIP-seq	N
GM.5.0.C2H2_ZF.0136	Sp6	ChIP-seq	N
GM.5.0.C2H2_ZF.0136	Sp8	ChIP-seq	N
GM.5.0.C2H2_ZF.0136	Sp7	ChIP-seq	N
GM.5.0.C2H2_ZF.0136	Sp9	ChIP-seq	N
GM.5.0.C2H2_ZF.0136	Sp5	ChIP-seq	N
GM.5.0.C2H2_ZF.0136	SP3	ChIP-seq	N
GM.5.0.C2H2_ZF.0136	SP2	ChIP-seq	N
GM.5.0.C2H2_ZF.0136	SP1	Unknown	N
GM.5.0.C2H2_ZF.0136	SP1	ChIP-seq	N
GM.5.0.C2H2_ZF.0136	SP2	ChIP-seq	N
GM.5.0.C2H2_ZF.0136	SP1	TRANSFAC	N
GM.5.0.C2H2_ZF.0136	SP1	HT-SELEX	N
GM.5.0.C2H2_ZF.0136	SP3	Unknown	N
GM.5.0.C2H2_ZF.0136	Sp3	ChIP-seq	N
GM.5.0.C2H2_ZF.0136	TBP	ChIP-seq	N
GM.5.0.C2H2_ZF.0136	PBX3	ChIP-seq	N
GM.5.0.C2H2_ZF.0136	THAP1	ChIP-seq	N
GM.5.0.bHLH.0017	GMEB1	Unknown	N
GM.5.0.bHLH.0017	Gmeb1	PBM	N
GM.5.0.bHLH.0017	GMEB2	Unknown	N
GM.5.0.bHLH.0017	GMEB2	HT-SELEX	N
GM.5.0.bHLH.0017	GMEB2	SELEX	N
GM.5.0.bHLH.0017	Gmeb1	PBM	N
GM.5.0.bHLH.0017	GMEB2	HT-SELEX	N
GM.5.0.T-box.0002	Eomes	ChIP-seq	Y
GM.5.0.T-box.0002	T	ChIP-seq	Y
GM.5.0.Homeodomain.0008	Dobox4	PBM	N
GM.5.0.Homeodomain.0008	Six3	PBM	Y
GM.5.0.Homeodomain.0008	Six6	PBM	N
GM.5.0.Homeodomain.0008	Six1	PBM	N
GM.5.0.Homeodomain.0008	Six2	PBM	N
GM.5.0.Homeodomain.0008	Six3	PBM	N
GM.5.0.GCM.0001	Gcm1	PBM	N
GM.5.0.GCM.0001	GCM1	HT-SELEX	N
GM.5.0.GCM.0001	GCM2	Unknown	N
GM.5.0.GCM.0001	GCM2	HT-SELEX	N
GM.5.0.GCM.0001	Gcm2	PBM	N
GM.5.0.GCM.0001	GCM1	PBM	Y
GM.5.0.GCM.0001	Gcm1	PBM	Y
GM.5.0.GCM.0001	GCM1	SELEX	Y
GM.5.0.GCM.0001	Gcm2	SELEX	N
GM.5.0.GCM.0001	GCM2	SELEX	Y
GM.5.0.GCM.0001	GCM1	HT-SELEX	Y
GM.5.0.GCM.0001	GCM2	HT-SELEX	Y
GM.5.0.Homeodomain_POU.0002	POU1F1	SELEX	Y
GM.5.0.Homeodomain_POU.0002	POU3F1	SELEX	Y
GM.5.0.Homeodomain_POU.0002	POU3F2	SELEX	Y
GM.5.0.Homeodomain_POU.0002	POU3F3	SELEX	Y
GM.5.0.Homeodomain_POU.0002	POU3F4	SELEX	Y
GM.5.0.Homeodomain_POU.0002	AL773544.1	SELEX	N
GM.5.0.Homeodomain_POU.0002	CR388229.2	SELEX	N
GM.5.0.Homeodomain_POU.0002	AL662833.4	SELEX	N
GM.5.0.Homeodomain_POU.0002	CR759815.4	SELEX	N
GM.5.0.Homeodomain_POU.0002	BX088580.2	SELEX	N
GM.5.0.Homeodomain_POU.0002	POU4F1	SELEX	Y
GM.5.0.Homeodomain_POU.0002	Pou4f2	SELEX	N
GM.5.0.Homeodomain_POU.0002	Pou4f1	SELEX	N
GM.5.0.Homeodomain_POU.0002	POU4F2	SELEX	Y
GM.5.0.Homeodomain_POU.0002	POU4F3	SELEX	Y
GM.5.0.Homeodomain_POU.0002	POU4F2	HT-SELEX	Y
GM.5.0.Homeodomain_POU.0002	POU4F1	HT-SELEX	Y
GM.5.0.Homeodomain_POU.0002	POU4F3	HT-SELEX	Y
GM.5.0.Homeodomain_POU.0002	POU1F1	HT-SELEX	N
GM.5.0.Homeodomain_POU.0002	POU3F1	HT-SELEX	N
GM.5.0.Homeodomain_POU.0002	POU3F2	HT-SELEX	N
GM.5.0.Homeodomain_POU.0002	POU3F3	HT-SELEX	N
GM.5.0.Homeodomain_POU.0002	POU3F4	HT-SELEX	N
GM.5.0.Homeodomain_POU.0002	POU4F1	HT-SELEX	N
GM.5.0.Homeodomain_POU.0002	POU4F2	HT-SELEX	N
GM.5.0.Homeodomain_POU.0002	POU4F3	HT-SELEX	N
GM.5.0.bZIP.0058	Bach1	ChIP-seq	N
GM.5.0.bZIP.0058	BACH2	ChIP-seq	N
GM.5.0.bZIP.0058	Bach2	ChIP-seq	N
GM.5.0.bZIP.0058	NFE2	ChIP-seq	N
GM.5.0.bZIP.0058	Nrf2	ChIP-seq	N
GM.5.0.bZIP.0058	Nfe2l2	JASPAR	N
GM.5.0.bZIP.0058	Nfe2	JASPAR	N
GM.5.0.bZIP.0058	Nfe2	ChIP-seq	N
GM.5.0.bZIP.0058	NFE2L2	ChIP-seq	N
GM.5.0.bZIP.0058	Nfe2l2	ChIP-seq	N
GM.5.0.bZIP.0058	MAF	ChIP-seq	N
GM.5.0.bZIP.0058	Mafk	ChIP-seq	N
GM.5.0.bZIP.0058	NFE2	ChIP-seq	N
GM.5.0.bZIP.0058	NFE2L2	JASPAR	N
GM.5.0.bZIP.0058	Nfe2	ChIP-seq	N
GM.5.0.Homeodomain.0057	HOXA13	HT-SELEX	N
GM.5.0.Homeodomain.0057	HOXB13	Unknown	N
GM.5.0.Homeodomain.0057	Hoxb13	PBM	N
GM.5.0.Homeodomain.0057	HOXB13	HT-SELEX	N
GM.5.0.Homeodomain.0057	HOXC13	HT-SELEX	N
GM.5.0.Homeodomain.0057	Hoxd10	PBM	N
GM.5.0.Homeodomain.0057	Hoxd13	PBM	N
GM.5.0.Homeodomain.0057	HOXD13	HT-SELEX	N
GM.5.0.Homeodomain.0057	Hoxd13	HT-SELEX	N
GM.5.0.Homeodomain.0057	HOXA13	SELEX	N
GM.5.0.Homeodomain.0057	HOXB13	SELEX	N
GM.5.0.Homeodomain.0057	HOXC13	SELEX	N
GM.5.0.Homeodomain.0057	HOXD13	SELEX	N
GM.5.0.Homeodomain.0057	Hoxd13	SELEX	N
GM.5.0.Homeodomain.0057	HOXA13	HT-SELEX	N
GM.5.0.Homeodomain.0057	HOXB13	HT-SELEX	N
GM.5.0.Homeodomain.0057	HOXD13	HT-SELEX	N
GM.5.0.Homeodomain.0057	Hoxd13	ChIP-seq	N
GM.5.0.Sox.0004	Sox13	PBM	Y
GM.5.0.Sox.0004	SOX11	Unknown	N
GM.5.0.Sox.0004	Sox13	PBM	N
GM.5.0.Sox.0004	Sox17	PBM	N
GM.5.0.Sox.0004	Sox5	PBM	N
GM.5.0.Sox.0004	Sox8	PBM	N
GM.5.0.bZIP.0052	Hlf	ChIP-seq	N
GM.5.0.bZIP.0052	HNF4A	ChIP-seq	N
GM.5.0.bZIP.0052	HNF4G	ChIP-seq	N
GM.5.0.bZIP.0052	Nfil3	ChIP-seq	N
GM.5.0.C2H2_ZF.0169	GLIS3	ChIP-seq	N
GM.5.0.C2H2_ZF.0169	Glis3	ChIP-seq	N
GM.5.0.C2H2_ZF.0169	PLAGL1	ChIP-seq	N
GM.5.0.C2H2_ZF.0169	PLAGL1	Unknown	N
GM.5.0.Homeodomain.0010	Rhox8	PBM	N
GM.5.0.Homeodomain.0010	Rhox11	SELEX	Y
GM.5.0.Homeodomain.0010	Rhox11	PBM	Y
GM.5.0.Homeodomain.0010	Rhoxf1	PBM	N
GM.5.0.Homeodomain.0010	Rhox11	HT-SELEX	N
GM.5.0.SAND.0002	Arhgef12	PBM	N
GM.5.0.SAND.0002	Sp140	PBM	N
GM.5.0.SAND.0002	IRC900814	PBM	Y
GM.5.0.Homeodomain.0190	Pou2f1	PBM	N
GM.5.0.Homeodomain.0190	Pou3f2	PBM	N
GM.5.0.Nuclear_receptor.0106	TR4	ChIP-seq	N
GM.5.0.Nuclear_receptor.0106	NR2C2	JASPAR	N
GM.5.0.Nuclear_receptor.0106	NR2C2	ChIP-seq	N
GM.5.0.Nuclear_receptor.0106	NR2C2	SELEX	N
GM.5.0.Nuclear_receptor.0106	AL844527.7	SELEX	N
GM.5.0.Nuclear_receptor.0106	AL662824.5	SELEX	N
GM.5.0.Nuclear_receptor.0106	CR759733.4	SELEX	N
GM.5.0.Nuclear_receptor.0106	CR354565.3	SELEX	N
GM.5.0.Nuclear_receptor.0106	CR936877.3	SELEX	N
GM.5.0.Nuclear_receptor.0106	Rxra	SELEX	N
GM.5.0.Nuclear_receptor.0106	RXRG	ChIP-seq	N
GM.5.0.Nuclear_receptor.0106	AL844527.7	ChIP-seq	N
GM.5.0.Nuclear_receptor.0106	AL662824.5	ChIP-seq	N
GM.5.0.Nuclear_receptor.0106	CR759733.4	ChIP-seq	N
GM.5.0.Nuclear_receptor.0106	CR354565.3	ChIP-seq	N
GM.5.0.Nuclear_receptor.0106	CR936877.3	ChIP-seq	N
GM.5.0.Nuclear_receptor.0106	NR2C2	ChIP-seq	N
GM.5.0.Nuclear_receptor.0106	NR2C2	HT-SELEX	N
GM.5.0.Nuclear_receptor.0106	Rxra	HT-SELEX	N
GM.5.0.Homeodomain.0032	Barx1	PBM	N
GM.5.0.Homeodomain.0032	Bsx	PBM	N
GM.5.0.Homeodomain.0032	Dlx1	PBM	N
GM.5.0.Homeodomain.0032	Dlx2	PBM	N
GM.5.0.Homeodomain.0032	Gsx2	PBM	N
GM.5.0.Homeodomain.0032	Hoxa1	PBM	N
GM.5.0.Homeodomain.0032	Hoxa2	PBM	N
GM.5.0.Homeodomain.0032	Hoxa5	PBM	N
GM.5.0.Homeodomain.0032	Hoxa6	PBM	N
GM.5.0.Homeodomain.0032	Hoxb5	PBM	N
GM.5.0.Homeodomain.0032	Hoxb6	PBM	N
GM.5.0.Homeodomain.0032	Hoxc8	PBM	N
GM.5.0.Homeodomain.0032	Hoxd3	PBM	N
GM.5.0.Homeodomain.0032	Hoxb5	PBM	N
GM.5.0.Homeodomain.0032	Hoxd3	PBM	N
GM.5.0.Homeodomain.0032	Meox1	PBM	N
GM.5.0.Homeodomain.0032	Pdx1	PBM	N
GM.5.0.Homeodomain.0032	Vax1	PBM	N
GM.5.0.Unknown.0172	Gata3	ChIP-seq	N
GM.5.0.Unknown.0172	GATA1	ChIP-seq	N
GM.5.0.Unknown.0172	GATA1	ChIP-seq	N
GM.5.0.Unknown.0172	Gata3	PBM	N
GM.5.0.Unknown.0172	Gata5	PBM	N
GM.5.0.Unknown.0172	Gata6	PBM	N
GM.5.0.Unknown.0172	HDAC2	ChIP-seq	N
GM.5.0.Unknown.0172	GATA3	JASPAR	N
GM.5.0.Unknown.0172	Gata2	JASPAR	N
GM.5.0.Unknown.0172	Gata2	ChIP-seq	N
GM.5.0.Unknown.0172	Gata2	B1H	N
GM.5.0.Unknown.0172	GATA3	SMiLE-seq	N
GM.5.0.Unknown.0172	Gata4	ChIP-seq	N
GM.5.0.Unknown.0172	GATA2	ChIP-seq	N
GM.5.0.Unknown.0172	GATA6	ChIP-seq	N
GM.5.0.Unknown.0096	BCLAF1	ChIP-seq	N
GM.5.0.Unknown.0096	YY1	ChIP-seq	N
GM.5.0.C2H2_ZF.0078	NFATC2	ChIP-seq	N
GM.5.0.C2H2_ZF.0078	Nfatc4	ChIP-seq	N
GM.5.0.C2H2_ZF.0078	Nfatc2	ChIP-seq	N
GM.5.0.C2H2_ZF.0078	Nfatc3	ChIP-seq	N
GM.5.0.C2H2_ZF.0078	Nfatc1	ChIP-seq	N
GM.5.0.C2H2_ZF.0078	NFATC3	ChIP-seq	N
GM.5.0.C2H2_ZF.0078	NFATC4	ChIP-seq	N
GM.5.0.C2H2_ZF.0078	NFATC2	COMPILED	N
GM.5.0.C2H2_ZF.0078	Nfatc2	ChIP-seq	N
GM.5.0.C2H2_ZF.0078	Nfatc3	ChIP-seq	N
GM.5.0.C2H2_ZF.0078	Nfatc4	ChIP-seq	N
GM.5.0.C2H2_ZF.0078	NFATC2	JASPAR	N
GM.5.0.C2H2_ZF.0078	NFATC4	Unknown	N
GM.5.0.C2H2_ZF.0078	NFAT	TRANSFAC	N
GM.5.0.bHLH.0068	ATF3	ChIP-seq	N
GM.5.0.bHLH.0068	USF1	ChIP-seq	N
GM.5.0.bHLH.0068	USF2	ChIP-seq	N
GM.5.0.bHLH.0068	BACH1	ChIP-seq	N
GM.5.0.bHLH.0068	Bach1	ChIP-seq	N
GM.5.0.bHLH.0068	Bach2	ChIP-seq	N
GM.5.0.bHLH.0068	TFEB	ChIP-seq	N
GM.5.0.bHLH.0068	NFE2	ChIP-seq	N
GM.5.0.bHLH.0068	TFE3	ChIP-seq	N
GM.5.0.bHLH.0068	Tfe3	ChIP-seq	N
GM.5.0.bHLH.0068	Tfeb	ChIP-seq	N
GM.5.0.bHLH.0068	USF1	ChIP-seq	N
GM.5.0.bHLH.0068	USF2	ChIP-seq	N
GM.5.0.bHLH.0068	Usf1	ChIP-seq	N
GM.5.0.bHLH.0068	Usf2	ChIP-seq	N
GM.5.0.Forkhead.0016	FOXD2	HT-SELEX	N
GM.5.0.Forkhead.0016	FOXD3	HT-SELEX	N
GM.5.0.Forkhead.0016	Foxj1	PBM	N
GM.5.0.Forkhead.0016	FOXJ2	HT-SELEX	N
GM.5.0.Forkhead.0016	Foxj3	PBM	N
GM.5.0.Forkhead.0016	FOXI2	PBM	N
GM.5.0.Forkhead.0016	Foxi2	PBM	N
GM.5.0.Forkhead.0016	FOXK2	PBM	N
GM.5.0.Forkhead.0016	FOXK1	PBM	N
GM.5.0.Forkhead.0016	FOXD4	PBM	N
GM.5.0.Forkhead.0016	FOXE1	PBM	N
GM.5.0.Forkhead.0016	FOXS1	PBM	N
GM.5.0.Forkhead.0016	FOXD4L1	PBM	N
GM.5.0.Forkhead.0016	FOXE3	PBM	N
GM.5.0.Forkhead.0016	FOXD4L3	PBM	N
GM.5.0.Forkhead.0016	FOXB2	PBM	N
GM.5.0.Forkhead.0016	FOXD4L5	PBM	N
GM.5.0.Forkhead.0016	FOXD4L6	PBM	N
GM.5.0.Forkhead.0016	KIAA0415	PBM	N
GM.5.0.Forkhead.0016	Foxa1	PBM	N
GM.5.0.Forkhead.0016	Foxf2	PBM	N
GM.5.0.Forkhead.0016	Foxk2	PBM	N
GM.5.0.Forkhead.0016	Foxa3	PBM	N
GM.5.0.Forkhead.0016	Foxf1a	PBM	N
GM.5.0.Forkhead.0016	Foxe3	PBM	N
GM.5.0.Forkhead.0016	Foxi1	PBM	N
GM.5.0.Forkhead.0016	Foxl2	PBM	N
GM.5.0.Forkhead.0016	Foxd4	PBM	N
GM.5.0.Forkhead.0016	Foxd2	PBM	N
GM.5.0.Forkhead.0016	Foxi3	PBM	N
GM.5.0.Forkhead.0016	Foxb2	PBM	N
GM.5.0.Forkhead.0016	Foxd3	PBM	N
GM.5.0.Forkhead.0016	Foxe1	PBM	N
GM.5.0.Forkhead.0016	Foxs1	PBM	N
GM.5.0.Forkhead.0016	FOXN3	PBM	N
GM.5.0.Forkhead.0016	Foxj2	PBM	N
GM.5.0.Forkhead.0016	Foxn3	PBM	N
GM.5.0.Forkhead.0016	Foxn2	PBM	N
GM.5.0.Forkhead.0016	ENSMUSG00000090020	PBM	N
GM.5.0.Forkhead.0016	Foxg1	PBM	N
GM.5.0.Forkhead.0016	Foxq1	PBM	N
GM.5.0.Forkhead.0016	Foxp1	PBM	N
GM.5.0.Forkhead.0016	Foxj3	PBM	N
GM.5.0.Forkhead.0016	Foxo4	PBM	N
GM.5.0.Forkhead.0016	Foxo1	PBM	N
GM.5.0.Forkhead.0016	Foxo6	PBM	N
GM.5.0.Forkhead.0016	Foxk1	PBM	N
GM.5.0.Forkhead.0016	Foxl1	PBM	N
GM.5.0.Forkhead.0016	FOXK2	SELEX	N
GM.5.0.Forkhead.0016	FOXD4	SELEX	N
GM.5.0.Forkhead.0016	FOXE1	SELEX	N
GM.5.0.Forkhead.0016	FOXS1	SELEX	N
GM.5.0.Forkhead.0016	FOXD4L1	SELEX	N
GM.5.0.Forkhead.0016	FOXD2	SELEX	N
GM.5.0.Forkhead.0016	FOXI2	SELEX	N
GM.5.0.Forkhead.0016	FOXE3	SELEX	N
GM.5.0.Forkhead.0016	FOXD4L3	SELEX	N
GM.5.0.Forkhead.0016	FOXB2	SELEX	N
GM.5.0.Forkhead.0016	FOXD4L5	SELEX	N
GM.5.0.Forkhead.0016	FOXD4L6	SELEX	N
GM.5.0.Forkhead.0016	KIAA0415	SELEX	N
GM.5.0.Forkhead.0016	Foxa1	SELEX	N
GM.5.0.Forkhead.0016	Foxf2	SELEX	N
GM.5.0.Forkhead.0016	Foxq1	SELEX	N
GM.5.0.Forkhead.0016	Foxk2	SELEX	N
GM.5.0.Forkhead.0016	Foxa3	SELEX	N
GM.5.0.Forkhead.0016	Foxf1a	SELEX	N
GM.5.0.Forkhead.0016	Foxe3	SELEX	N
GM.5.0.Forkhead.0016	Foxi1	SELEX	N
GM.5.0.Forkhead.0016	Foxi2	SELEX	N
GM.5.0.Forkhead.0016	Foxl2	SELEX	N
GM.5.0.Forkhead.0016	Foxd4	SELEX	N
GM.5.0.Forkhead.0016	Foxd2	SELEX	N
GM.5.0.Forkhead.0016	Foxi3	SELEX	N
GM.5.0.Forkhead.0016	Foxb2	SELEX	N
GM.5.0.Forkhead.0016	Foxd3	SELEX	N
GM.5.0.Forkhead.0016	Foxe1	SELEX	N
GM.5.0.Forkhead.0016	Foxs1	SELEX	N
GM.5.0.Forkhead.0016	FOXD3	SELEX	N
GM.5.0.Forkhead.0016	FOXN3	SELEX	N
GM.5.0.Forkhead.0016	FOXJ2	SELEX	N
GM.5.0.Forkhead.0016	Foxn3	SELEX	N
GM.5.0.Forkhead.0016	Foxn2	SELEX	N
GM.5.0.Forkhead.0016	ENSMUSG00000090020	SELEX	N
GM.5.0.Forkhead.0016	FOXD2	HT-SELEX	N
GM.5.0.DP_E2F.0001	E2F1	ChIP-seq	N
GM.5.0.DP_E2F.0001	E2f1	ChIP-seq	N
GM.5.0.DP_E2F.0001	E2F3	ChIP-seq	N
GM.5.0.DP_E2F.0001	E2F4	ChIP-seq	N
GM.5.0.DP_E2F.0001	E2f4	ChIP-seq	N
GM.5.0.DP_E2F.0001	E2F7	ChIP-seq	N
GM.5.0.DP_E2F.0001	E2f7	ChIP-seq	N
GM.5.0.DP_E2F.0001	E2F4	ChIP-seq	N
GM.5.0.DP_E2F.0001	TFDP1	ChIP-seq	N
GM.5.0.bZIP.0051	XBP1	Transfac	N
GM.5.0.bZIP.0051	XBP1	ChIP-seq	N
GM.5.0.bZIP.0051	XBP1	Unknown	N
GM.5.0.bZIP.0051	XBP1	TRANSFAC	N
GM.5.0.bZIP.0051	Xbp1	ChIP-seq	N
GM.5.0.Homeodomain.0012	NKX2-3	PBM	N
GM.5.0.Homeodomain.0012	Nkx3-1	PBM	Y
GM.5.0.Homeodomain.0012	NKX2-4	PBM	N
GM.5.0.Homeodomain.0012	NKX2-6	PBM	N
GM.5.0.Homeodomain.0012	Nkx2-6	PBM	Y
GM.5.0.Homeodomain.0012	NKX2-3	ChIP-seq	N
GM.5.0.Homeodomain.0012	NKX2-4	ChIP-seq	N
GM.5.0.Homeodomain.0012	NKX2-6	ChIP-seq	N
GM.5.0.Homeodomain.0012	NKX2-5	ChIP-seq	Y
GM.5.0.Homeodomain.0012	NKX3-2	HT-SELEX	Y
GM.5.0.Homeodomain.0012	Nkx3-1	HT-SELEX	Y
GM.5.0.Homeodomain.0012	NKX3-1	Unknown	N
GM.5.0.Homeodomain.0012	Nkx3-1	PBM	N
GM.5.0.Homeodomain.0012	NKX3-1	HT-SELEX	N
GM.5.0.Homeodomain.0012	Nkx3-1	HT-SELEX	N
GM.5.0.Homeodomain.0012	Nkx3-2	PBM	N
GM.5.0.Homeodomain.0012	NKX3-2	HT-SELEX	N
GM.5.0.Homeodomain.0012	NKX3-1	ChIP-seq	Y
GM.5.0.Homeodomain.0012	Nkx3-1	ChIP-seq	Y
GM.5.0.Homeodomain.0012	NKX3-2	ChIP-seq	Y
GM.5.0.Homeodomain.0012	Nkx3-2	ChIP-seq	Y
GM.5.0.Homeodomain.0012	Bapx1	ChIP-seq	Y
GM.5.0.Forkhead.0061	FOXF1	TRANSFAC	N
GM.5.0.Forkhead.0061	FOXI1	TRANSFAC	N
GM.5.0.Forkhead.0061	FOXL1	TRANSFAC	N
GM.5.0.Forkhead.0061	FOXL1	HT-SELEX	N
GM.5.0.Forkhead.0061	FOXK2	Transfac	N
GM.5.0.Forkhead.0061	FOXD4	Transfac	N
GM.5.0.Forkhead.0061	FOXE1	Transfac	N
GM.5.0.Forkhead.0061	FOXS1	Transfac	N
GM.5.0.Forkhead.0061	FOXD4L1	Transfac	N
GM.5.0.Forkhead.0061	FOXI2	Transfac	N
GM.5.0.Forkhead.0061	FOXE3	Transfac	N
GM.5.0.Forkhead.0061	FOXD4L3	Transfac	N
GM.5.0.Forkhead.0061	FOXB2	Transfac	N
GM.5.0.Forkhead.0061	FOXD4L5	Transfac	N
GM.5.0.Forkhead.0061	FOXD4L6	Transfac	N
GM.5.0.Forkhead.0061	KIAA0415	Transfac	N
GM.5.0.Forkhead.0061	Foxa1	Transfac	N
GM.5.0.Forkhead.0061	Foxf2	Transfac	N
GM.5.0.Forkhead.0061	Foxq1	Transfac	N
GM.5.0.Forkhead.0061	Foxk2	Transfac	N
GM.5.0.Forkhead.0061	Foxa3	Transfac	N
GM.5.0.Forkhead.0061	Foxf1a	Transfac	N
GM.5.0.Forkhead.0061	Foxe3	Transfac	N
GM.5.0.Forkhead.0061	Foxi1	Transfac	N
GM.5.0.Forkhead.0061	Foxi2	Transfac	N
GM.5.0.Forkhead.0061	Foxl2	Transfac	N
GM.5.0.Forkhead.0061	Foxd4	Transfac	N
GM.5.0.Forkhead.0061	Foxd2	Transfac	N
GM.5.0.Forkhead.0061	Foxi3	Transfac	N
GM.5.0.Forkhead.0061	Foxb2	Transfac	N
GM.5.0.Forkhead.0061	Foxd3	Transfac	N
GM.5.0.Forkhead.0061	Foxe1	Transfac	N
GM.5.0.Forkhead.0061	Foxs1	Transfac	N
GM.5.0.Forkhead.0061	FOXL1	Transfac	N
GM.5.0.Forkhead.0061	FOXI1	Transfac	N
GM.5.0.Forkhead.0061	FOXF1	Transfac	N
GM.5.0.Forkhead.0061	FOXK2	SELEX	N
GM.5.0.Forkhead.0061	FOXD4	SELEX	N
GM.5.0.Forkhead.0061	FOXL1	SELEX	N
GM.5.0.Forkhead.0061	FOXE1	SELEX	N
GM.5.0.Forkhead.0061	FOXS1	SELEX	N
GM.5.0.Forkhead.0061	FOXD4L1	SELEX	N
GM.5.0.Forkhead.0061	FOXI2	SELEX	N
GM.5.0.Forkhead.0061	FOXE3	SELEX	N
GM.5.0.Forkhead.0061	FOXD4L3	SELEX	N
GM.5.0.Forkhead.0061	FOXB2	SELEX	N
GM.5.0.Forkhead.0061	FOXD4L5	SELEX	N
GM.5.0.Forkhead.0061	FOXD4L6	SELEX	N
GM.5.0.Forkhead.0061	KIAA0415	SELEX	N
GM.5.0.Forkhead.0061	Foxa1	SELEX	N
GM.5.0.Forkhead.0061	Foxf2	SELEX	N
GM.5.0.Forkhead.0061	Foxq1	SELEX	N
GM.5.0.Forkhead.0061	Foxk2	SELEX	N
GM.5.0.Forkhead.0061	Foxa3	SELEX	N
GM.5.0.Forkhead.0061	Foxf1a	SELEX	N
GM.5.0.Forkhead.0061	Foxe3	SELEX	N
GM.5.0.Forkhead.0061	Foxi1	SELEX	N
GM.5.0.Forkhead.0061	Foxi2	SELEX	N
GM.5.0.Forkhead.0061	Foxl2	SELEX	N
GM.5.0.Forkhead.0061	Foxd4	SELEX	N
GM.5.0.Forkhead.0061	Foxd2	SELEX	N
GM.5.0.Forkhead.0061	Foxi3	SELEX	N
GM.5.0.Forkhead.0061	Foxb2	SELEX	N
GM.5.0.Forkhead.0061	Foxd3	SELEX	N
GM.5.0.Forkhead.0061	Foxe1	SELEX	N
GM.5.0.Forkhead.0061	Foxs1	SELEX	N
GM.5.0.Forkhead.0061	FOXF1	ChIP-seq	N
GM.5.0.Forkhead.0061	FOXK2	ChIP-seq	N
GM.5.0.Forkhead.0061	FOXD4	ChIP-seq	N
GM.5.0.Forkhead.0061	FOXE1	ChIP-seq	N
GM.5.0.Forkhead.0061	FOXS1	ChIP-seq	N
GM.5.0.Forkhead.0061	FOXD4L1	ChIP-seq	N
GM.5.0.Forkhead.0061	FOXI2	ChIP-seq	N
GM.5.0.Forkhead.0061	FOXE3	ChIP-seq	N
GM.5.0.Forkhead.0061	FOXD4L3	ChIP-seq	N
GM.5.0.Forkhead.0061	FOXB2	ChIP-seq	N
GM.5.0.Forkhead.0061	FOXD4L5	ChIP-seq	N
GM.5.0.Forkhead.0061	FOXD4L6	ChIP-seq	N
GM.5.0.Forkhead.0061	KIAA0415	ChIP-seq	N
GM.5.0.Forkhead.0061	Foxa1	ChIP-seq	N
GM.5.0.Forkhead.0061	Foxf2	ChIP-seq	N
GM.5.0.Forkhead.0061	Foxq1	ChIP-seq	N
GM.5.0.Forkhead.0061	Foxk2	ChIP-seq	N
GM.5.0.Forkhead.0061	Foxa3	ChIP-seq	N
GM.5.0.Forkhead.0061	Foxf1a	ChIP-seq	N
GM.5.0.Forkhead.0061	Foxe3	ChIP-seq	N
GM.5.0.Forkhead.0061	Foxi1	ChIP-seq	N
GM.5.0.Forkhead.0061	Foxi2	ChIP-seq	N
GM.5.0.Forkhead.0061	Foxl2	ChIP-seq	N
GM.5.0.Forkhead.0061	Foxd4	ChIP-seq	N
GM.5.0.Forkhead.0061	Foxd2	ChIP-seq	N
GM.5.0.Forkhead.0061	Foxi3	ChIP-seq	N
GM.5.0.Forkhead.0061	Foxb2	ChIP-seq	N
GM.5.0.Forkhead.0061	Foxd3	ChIP-seq	N
GM.5.0.Forkhead.0061	Foxe1	ChIP-seq	N
GM.5.0.Forkhead.0061	Foxs1	ChIP-seq	N
GM.5.0.Forkhead.0061	FOXL1	HT-SELEX	N
GM.5.0.Homeodomain.0032	Alx1	HT-SELEX	N
GM.5.0.Homeodomain.0032	ALX3	HT-SELEX	N
GM.5.0.Homeodomain.0032	BARX1	HT-SELEX	N
GM.5.0.Homeodomain.0032	BSX	HT-SELEX	N
GM.5.0.Homeodomain.0032	Nkx6.1	ChIP-seq	N
GM.5.0.Homeodomain.0032	HOXA2	HT-SELEX	N
GM.5.0.Homeodomain.0032	Hoxa2	HT-SELEX	N
GM.5.0.Homeodomain.0032	HOXB2	HT-SELEX	N
GM.5.0.Homeodomain.0032	HOXB3	HT-SELEX	N
GM.5.0.Homeodomain.0032	Vsx2	JASPAR	N
GM.5.0.Homeodomain.0032	Lbx1	JASPAR	N
GM.5.0.Homeodomain.0032	OTP	JASPAR	N
GM.5.0.Homeodomain.0032	Prrx2	Transfac	N
GM.5.0.Homeodomain.0032	Prrxl1	Transfac	N
GM.5.0.Homeodomain.0032	Vsx2	B1H	N
GM.5.0.Homeodomain.0032	OTP	B1H	N
GM.5.0.Homeodomain.0032	ALX3	SELEX	N
GM.5.0.Homeodomain.0032	Vsx2	SELEX	N
GM.5.0.Homeodomain.0032	Prrxl1	SELEX	N
GM.5.0.Homeodomain.0032	BARX1	SELEX	N
GM.5.0.Homeodomain.0032	BSX	SELEX	N
GM.5.0.Homeodomain.0032	HOXA2	SELEX	N
GM.5.0.Homeodomain.0032	HOXA6	SELEX	N
GM.5.0.Homeodomain.0032	HOXD3	SELEX	N
GM.5.0.Homeodomain.0032	HOXB4	SELEX	N
GM.5.0.Homeodomain.0032	Hoxb1	SELEX	N
GM.5.0.Homeodomain.0032	Hoxd4	SELEX	N
GM.5.0.Homeodomain.0032	Hoxb2	SELEX	N
GM.5.0.Homeodomain.0032	HOXB2	SELEX	N
GM.5.0.Homeodomain.0032	HOXB3	SELEX	N
GM.5.0.Homeodomain.0032	AC012531.1	SELEX	N
GM.5.0.Homeodomain.0032	HOXC5	SELEX	N
GM.5.0.Homeodomain.0032	MIXL1	SELEX	N
GM.5.0.Homeodomain.0032	PDX1	SELEX	N
GM.5.0.Homeodomain.0032	VENTX	SELEX	N
GM.5.0.Homeodomain.0032	OTP	SELEX	N
GM.5.0.Homeodomain.0032	Alx1	SELEX	N
GM.5.0.Homeodomain.0032	Hoxa2	SELEX	N
GM.5.0.Homeodomain.0032	HOXA6	ChIP-seq	N
GM.5.0.Homeodomain.0032	HOXD3	ChIP-seq	N
GM.5.0.Homeodomain.0032	PDX1	ChIP-seq	N
GM.5.0.Homeodomain.0032	AC012531.1	ChIP-seq	N
GM.5.0.Homeodomain.0032	HOXB4	ChIP-seq	N
GM.5.0.Homeodomain.0032	HOXC5	ChIP-seq	N
GM.5.0.Homeodomain.0032	Hoxd4	ChIP-seq	N
GM.5.0.Homeodomain.0032	Hoxb2	ChIP-seq	N
GM.5.0.Homeodomain.0032	PDX1	HT-SELEX	N
GM.5.0.Homeodomain.0032	ALX3	HT-SELEX	N
GM.5.0.Homeodomain.0032	MIXL1	HT-SELEX	N
GM.5.0.Homeodomain.0032	VENTX	HT-SELEX	N
GM.5.0.Homeodomain.0032	BARX1	HT-SELEX	N
GM.5.0.Homeodomain.0032	BSX	HT-SELEX	N
GM.5.0.Homeodomain.0032	HOXA2	HT-SELEX	N
GM.5.0.Homeodomain.0032	HOXB2	HT-SELEX	N
GM.5.0.Homeodomain.0032	HOXB3	HT-SELEX	N
GM.5.0.Homeodomain.0032	MIXL1	HT-SELEX	N
GM.5.0.Homeodomain.0032	PDX1	Unknown	N
GM.5.0.Homeodomain.0032	PDX1	HT-SELEX	N
GM.5.0.Homeodomain.0032	PRRX2	TRANSFAC	N
GM.5.0.Homeodomain.0032	VENTX	Unknown	N
GM.5.0.Homeodomain.0032	VENTX	HT-SELEX	N
GM.5.0.C2H2_ZF.0245	Zic4	JASPAR	N
GM.5.0.C2H2_ZF.0245	Zbtb7b	PBM	N
GM.5.0.C2H2_ZF.0288	Klf4	ChIP-seq	N
GM.5.0.C2H2_ZF.0288	Klf12	HT-SELEX	N
GM.5.0.C2H2_ZF.0288	KLF7	B1H	N
GM.5.0.C2H2_ZF.0288	Klf6	B1H	N
GM.5.0.C2H2_ZF.0288	Klf5	B1H	N
GM.5.0.C2H2_ZF.0288	Klf3	B1H	N
GM.5.0.C2H2_ZF.0288	Klf2	B1H	N
GM.5.0.C2H2_ZF.0288	KLF7	SELEX	N
GM.5.0.C2H2_ZF.0288	Klf6	SELEX	N
GM.5.0.C2H2_ZF.0288	Klf5	SELEX	N
GM.5.0.C2H2_ZF.0288	Klf3	SELEX	N
GM.5.0.C2H2_ZF.0288	Klf2	SELEX	N
GM.5.0.C2H2_ZF.0288	Klf12	SELEX	N
GM.5.0.C2H2_ZF.0288	Klf12	HT-SELEX	N
GM.5.0.C2H2_ZF.0288	Klf3	ChIP-seq	N
GM.5.0.Homeodomain.0049	ARID3B	Transfac	N
GM.5.0.Homeodomain.0049	ARID3C	Transfac	N
GM.5.0.Homeodomain.0049	Arid3c	Transfac	N
GM.5.0.Homeodomain.0049	OTX2	ChIP-seq	N
GM.5.0.Homeodomain.0049	OTP	ChIP-seq	N
GM.5.0.Homeodomain.0049	Prrxl1	ChIP-seq	N
GM.5.0.bHLH.0042	Olig2	B1H	N
GM.5.0.bHLH.0042	Bhlhe23	B1H	N
GM.5.0.bHLH.0042	NEUROG3	SELEX	N
GM.5.0.bHLH.0042	NEUROD4	SELEX	N
GM.5.0.bHLH.0042	NEUROD6	SELEX	N
GM.5.0.bHLH.0042	NEUROG2	SELEX	N
GM.5.0.bHLH.0042	NEUROG1	SELEX	N
GM.5.0.bHLH.0042	Neurog2	SELEX	N
GM.5.0.bHLH.0042	Neurod1	SELEX	N
GM.5.0.bHLH.0042	Neurod6	SELEX	N
GM.5.0.bHLH.0042	Neurod2	SELEX	N
GM.5.0.bHLH.0042	Neurog3	SELEX	N
GM.5.0.bHLH.0042	Neurod4	SELEX	N
GM.5.0.bHLH.0042	NEUROG2	HT-SELEX	N
GM.5.0.bHLH.0042	Msgn1	ChIP-seq	N
GM.5.0.bHLH.0042	NEUROG2	HT-SELEX	N
GM.5.0.SMAD.0002	Nfya	JASPAR	N
GM.5.0.SMAD.0002	NFIA	SELEX	Y
GM.5.0.SMAD.0002	Nfix	SELEX	N
GM.5.0.SMAD.0002	Nfib	SELEX	N
GM.5.0.SMAD.0002	Nfia	SELEX	N
GM.5.0.SMAD.0002	Nfic	SELEX	N
GM.5.0.SMAD.0002	NFIC	ChIP-seq	Y
GM.5.0.SMAD.0002	NFIA	HT-SELEX	Y
GM.5.0.SMAD.0002	NFIA	Unknown	N
GM.5.0.Runt.0006	RUNX2	SELEX	N
GM.5.0.Runt.0006	ENSG00000250096	SELEX	N
GM.5.0.Runt.0006	Runx2	SELEX	N
GM.5.0.Runt.0006	Runx3	SELEX	N
GM.5.0.Runt.0006	RUNX3	SELEX	N
GM.5.0.Runt.0006	RUNX3	ChIP-seq	N
GM.5.0.Runt.0006	ENSG00000250096	ChIP-seq	N
GM.5.0.Runt.0006	Runx2	ChIP-seq	N
GM.5.0.Runt.0006	Runx3	ChIP-seq	N
GM.5.0.Runt.0006	RUNX2	HT-SELEX	N
GM.5.0.Runt.0006	RUNX3	HT-SELEX	N
GM.5.0.Forkhead.0004	FOXO1	HT-SELEX	N
GM.5.0.Forkhead.0004	FOXO3	HT-SELEX	N
GM.5.0.Forkhead.0004	FOXO4	HT-SELEX	N
GM.5.0.Forkhead.0004	FOXO6	HT-SELEX	N
GM.5.0.Forkhead.0004	FOXO1	SELEX	Y
GM.5.0.Forkhead.0004	FOXO3	SELEX	Y
GM.5.0.Forkhead.0004	FOXO4	SELEX	Y
GM.5.0.Forkhead.0004	FOXO6	SELEX	Y
GM.5.0.Nuclear_receptor.0009	NR1D1	ChIP-seq	Y
GM.5.0.Nuclear_receptor.0009	Nr1d1	ChIP-seq	Y
GM.5.0.Nuclear_receptor.0009	Nr1d2	ChIP-seq	Y
GM.5.0.Nuclear_receptor.0009	RORC	ChIP-seq	Y
GM.5.0.Nuclear_receptor.0009	Rorc	ChIP-seq	Y
GM.5.0.bHLH.0104	ETS1	ChIP-seq	N
GM.5.0.bHLH.0068	Mlx	PBM	N
GM.5.0.Unknown.0081	RXRA	ChIP-seq	N
GM.5.0.Unknown.0081	TCF12	ChIP-seq	N
GM.5.0.C2H2_ZF.0010	Scrt1	B1H	N
GM.5.0.C2H2_ZF.0010	Scrt2	B1H	N
GM.5.0.C2H2_ZF.0010	SCRT1	SELEX	Y
GM.5.0.C2H2_ZF.0010	Scrt1	SELEX	N
GM.5.0.C2H2_ZF.0010	Scrt2	SELEX	N
GM.5.0.C2H2_ZF.0010	SCRT2	SELEX	Y
GM.5.0.C2H2_ZF.0010	SCRT1	HT-SELEX	Y
GM.5.0.C2H2_ZF.0010	SCRT2	HT-SELEX	Y
GM.5.0.C2H2_ZF.0010	SCRT1	HT-SELEX	N
GM.5.0.C2H2_ZF.0010	SCRT2	HT-SELEX	N
GM.5.0.bZIP.0007	Atf1	ChIP-seq	Y
GM.5.0.bZIP.0007	ATF1	TRANSFAC	Y
GM.5.0.bZIP.0007	CREB1	TRANSFAC	Y
GM.5.0.bZIP.0007	CREB	TRANSFAC	Y
GM.5.0.bZIP.0007	CREB1	Transfac	Y
GM.5.0.bZIP.0007	ATF1	ChIP-seq	Y
GM.5.0.bZIP.0007	CREB1	ChIP-seq	Y
GM.5.0.bZIP.0008	Bach1	ChIP-seq	Y
GM.5.0.bZIP.0008	NFE2	Transfac	Y
GM.5.0.bZIP.0008	Nfe2	Transfac	N
GM.5.0.bZIP.0008	BACH1	ChIP-seq	Y
GM.5.0.bZIP.0008	Bach1	ChIP-seq	N
GM.5.0.bZIP.0008	Bach2	ChIP-seq	N
GM.5.0.bZIP.0008	NFE2	TRANSFAC	Y
GM.5.0.C2H2_ZF.0118	ZNF274	ChIP-seq	N
GM.5.0.C2H2_ZF.0118	Zfp369	ChIP-seq	N
GM.5.0.C2H2_ZF.0118	Zfp110	ChIP-seq	N
GM.5.0.C2H2_ZF.0118	ZNF274	Unknown	N
GM.5.0.Mixed.0007	CTCF	ChIP-seq	N
GM.5.0.Mixed.0007	CTCFL	ChIP-seq	N
GM.5.0.Mixed.0007	RAD21	ChIP-seq	N
GM.5.0.Mixed.0007	SMC3	ChIP-seq	N
GM.5.0.C2H2_ZF.0012	ZBTB33	ChIP-seq	Y
GM.5.0.C2H2_ZF.0012	ZBTB33	TRANSFAC	Y
GM.5.0.Unknown.0081	CACBP	TRANSFAC	N
GM.5.0.Unknown.0081	HNF4A	ChIP-seq	N
GM.5.0.Unknown.0081	HNF4G	ChIP-seq	N
GM.5.0.CUT_Homeodomain.0001	Dux4	PBM	N
GM.5.0.CUT_Homeodomain.0001	Lhx6	ChIP-seq	Y
GM.5.0.CUT_Homeodomain.0001	Dux	PBM	Y
GM.5.0.CUT_Homeodomain.0001	Onecut1	JASPAR	N
GM.5.0.CUT_Homeodomain.0001	Onecut3	JASPAR	N
GM.5.0.CUT_Homeodomain.0001	Onecut2	JASPAR	N
GM.5.0.Mixed.0093	BBX	Unknown	N
GM.5.0.Mixed.0093	Bbx	PBM	N
GM.5.0.Mixed.0093	BBX	PBM	N
GM.5.0.Mixed.0093	Bbx	PBM	N
GM.5.0.Homeodomain.0190	HOXD8	HT-SELEX	N
GM.5.0.Homeodomain.0190	PAX4	Transfac	N
GM.5.0.Homeodomain.0190	HOXA6	SELEX	N
GM.5.0.Homeodomain.0190	HOXB9	SELEX	N
GM.5.0.Homeodomain.0190	AC012531.1	SELEX	N
GM.5.0.Homeodomain.0190	HOXD8	SELEX	N
GM.5.0.Homeodomain.0190	HOXC9	SELEX	N
GM.5.0.Homeodomain.0190	HOXB4	SELEX	N
GM.5.0.Homeodomain.0190	HOXC5	SELEX	N
GM.5.0.Homeodomain.0190	Hoxb9	SELEX	N
GM.5.0.Homeodomain.0190	Hoxd4	SELEX	N
GM.5.0.Homeodomain.0190	NP_032296.2	SELEX	N
GM.5.0.Homeodomain.0190	PAX4	TRANSFAC	N
GM.5.0.C2H2_ZF.0288	KLF1	ChIP-seq	N
GM.5.0.C2H2_ZF.0288	Klf1	ChIP-seq	N
GM.5.0.C2H2_ZF.0288	KLF3	ChIP-seq	N
GM.5.0.C2H2_ZF.0288	Klf3	ChIP-seq	N
GM.5.0.C2H2_ZF.0288	Klf4	JASPAR	N
GM.5.0.C2H2_ZF.0288	KLF4	ChIP-seq	N
GM.5.0.C2H2_ZF.0288	Klf4	ChIP-seq	N
GM.5.0.C2H2_ZF.0288	KLF5	ChIP-seq	N
GM.5.0.C2H2_ZF.0288	Klf5	ChIP-seq	N
GM.5.0.C2H2_ZF.0288	KLF7	JASPAR	N
GM.5.0.C2H2_ZF.0288	Klf6	JASPAR	N
GM.5.0.C2H2_ZF.0288	Klf5	JASPAR	N
GM.5.0.C2H2_ZF.0288	Klf3	JASPAR	N
GM.5.0.C2H2_ZF.0288	Klf2	JASPAR	N
GM.5.0.C2H2_ZF.0288	Klf1	JASPAR	N
GM.5.0.C2H2_ZF.0288	KLF5	JASPAR	N
GM.5.0.C2H2_ZF.0288	KLF7	ChIP-seq	N
GM.5.0.C2H2_ZF.0288	Klf6	ChIP-seq	N
GM.5.0.C2H2_ZF.0288	Klf5	ChIP-seq	N
GM.5.0.C2H2_ZF.0288	Klf3	ChIP-seq	N
GM.5.0.C2H2_ZF.0288	Klf2	ChIP-seq	N
GM.5.0.C2H2_ZF.0288	SALL4	ChIP-seq	N
GM.5.0.C2H2_ZF.0288	Sall4	ChIP-seq	N
GM.5.0.MADS_box.0002	AC002126.6	Transfac	N
GM.5.0.MADS_box.0002	MEF2A	Transfac	Y
GM.5.0.MADS_box.0002	Mef2d	Transfac	N
GM.5.0.MADS_box.0002	Mef2c	Transfac	N
GM.5.0.MADS_box.0002	Mef2a	Transfac	N
GM.5.0.MADS_box.0002	AC002126.6	ChIP-seq	N
GM.5.0.MADS_box.0002	Mef2d	ChIP-seq	N
GM.5.0.MADS_box.0002	Mef2c	ChIP-seq	N
GM.5.0.MADS_box.0002	Mef2a	ChIP-seq	N
GM.5.0.MADS_box.0002	MEF2A	ChIP-seq	Y
GM.5.0.MADS_box.0002	AC002126.6	SELEX	N
GM.5.0.MADS_box.0002	MEF2A	SELEX	Y
GM.5.0.MADS_box.0002	Mef2d	SELEX	N
GM.5.0.MADS_box.0002	Mef2c	SELEX	N
GM.5.0.MADS_box.0002	Mef2a	SELEX	N
GM.5.0.MADS_box.0002	MEF2B	SELEX	Y
GM.5.0.MADS_box.0002	MEF2D	SELEX	Y
GM.5.0.MADS_box.0002	MEF2C	ChIP-seq	Y
GM.5.0.MADS_box.0002	MEF2A	HT-SELEX	Y
GM.5.0.MADS_box.0002	MEF2B	HT-SELEX	Y
GM.5.0.MADS_box.0002	MEF2D	HT-SELEX	Y
GM.5.0.MADS_box.0002	MEF2B	Unknown	N
GM.5.0.MADS_box.0002	MEF2B	HT-SELEX	N
GM.5.0.MADS_box.0002	MEF2D	HT-SELEX	N
GM.5.0.MADS_box.0002	MEF2A	JASPAR	Y
GM.5.0.MADS_box.0002	MEF2A	HT-SELEX	N
GM.5.0.MADS_box.0002	MEF2A	TRANSFAC	Y
GM.5.0.MADS_box.0002	MYEF2	TRANSFAC	Y
GM.5.0.C2H2_ZF.0083	Ebf1	ChIP-seq	N
GM.5.0.C2H2_ZF.0083	EBF1	Unknown	N
GM.5.0.C2H2_ZF.0083	EBF1	ChIP-seq	N
GM.5.0.C2H2_ZF.0083	EBF1	JASPAR	N
GM.5.0.C2H2_ZF.0083	EBF1	HT-SELEX	N
GM.5.0.C2H2_ZF.0083	EBF3	Unknown	N
GM.5.0.C2H2_ZF.0083	EBF	ChIP-seq	N
GM.5.0.C2H2_ZF.0083	EBF1	SELEX	N
GM.5.0.C2H2_ZF.0083	EBF1	HT-SELEX	N
GM.5.0.bHLH.0014	LYL1	Transfac	N
GM.5.0.bHLH.0014	NHLH1	Transfac	N
GM.5.0.bHLH.0014	NHLH2	Transfac	N
GM.5.0.bHLH.0014	Tal1	Transfac	N
GM.5.0.bHLH.0014	Lyl1	Transfac	N
GM.5.0.bHLH.0014	Nhlh1	Transfac	N
GM.5.0.bHLH.0014	NHLH2	B1H	N
GM.5.0.bHLH.0014	Nhlh1	B1H	N
GM.5.0.bHLH.0014	NHLH1	TRANSFAC	N
GM.5.0.Homeodomain_Paired_box.0002	PAX6	JASPAR	N
GM.5.0.Homeodomain_Paired_box.0002	PAX6	Transfac	N
GM.5.0.Homeodomain_Paired_box.0002	Pax6	SELEX	N
GM.5.0.Homeodomain_Paired_box.0002	PAX6	Unknown	N
GM.5.0.Homeodomain_Paired_box.0002	PAX6	TRANSFAC	N
GM.5.0.Homeodomain_Paired_box.0002	Pax6	JASPAR	N
GM.5.0.bHLH.0014	MyoG	ChIP-seq	Y
GM.5.0.bHLH.0014	ASCL1	ChIP-seq	Y
GM.5.0.bHLH.0014	Ascl1	ChIP-seq	Y
GM.5.0.bHLH.0014	Ascl2	ChIP-seq	Y
GM.5.0.bHLH.0014	Myf5	ChIP-seq	Y
GM.5.0.bHLH.0014	Myf5	JASPAR	N
GM.5.0.bHLH.0014	Myod1	JASPAR	Y
GM.5.0.bHLH.0014	Myog	JASPAR	Y
GM.5.0.bHLH.0014	Tcf12	JASPAR	Y
GM.5.0.bHLH.0014	MYOD1	Transfac	Y
GM.5.0.bHLH.0014	Myf5	Transfac	N
GM.5.0.bHLH.0014	TCF12	ChIP-seq	Y
GM.5.0.bHLH.0014	MYOD1	ChIP-seq	Y
GM.5.0.bHLH.0014	Myf5	ChIP-seq	N
GM.5.0.bHLH.0014	Myod1	ChIP-seq	Y
GM.5.0.bHLH.0014	Myog	ChIP-seq	Y
GM.5.0.bHLH.0014	Tcf12	ChIP-seq	Y
GM.5.0.bHLH.0014	MYOD1	Unknown	N
GM.5.0.bHLH.0014	MYOD1	TRANSFAC	Y
GM.5.0.bHLH.0014	MYOG	TRANSFAC	Y
GM.5.0.bHLH.0014	MYOG	ChIP-seq	Y
GM.5.0.Forkhead.0061	ZNF35	PBM	N
GM.5.0.Forkhead.0061	Zfp105	PBM	N
GM.5.0.Forkhead.0061	ZNF35	Unknown	N
GM.5.0.Forkhead.0061	Zfp105	PBM	N
GM.5.0.bHLH.0015	FERD3L	B1H	N
GM.5.0.bHLH.0015	Ptf1a	B1H	N
GM.5.0.bHLH.0015	Ferd3l	B1H	N
GM.5.0.bHLH.0015	Myf5	B1H	N
GM.5.0.Homeodomain.0032	NKX2-3	B1H	N
GM.5.0.Homeodomain.0032	Dlx6	B1H	N
GM.5.0.Homeodomain.0032	Emx1	B1H	N
GM.5.0.Homeodomain.0032	HOXA6	B1H	N
GM.5.0.Homeodomain.0032	HOXD3	B1H	N
GM.5.0.Homeodomain.0032	AC012531.1	B1H	N
GM.5.0.Homeodomain.0032	HOXB4	B1H	N
GM.5.0.Homeodomain.0032	HOXC5	B1H	N
GM.5.0.Homeodomain.0032	Hoxd4	B1H	N
GM.5.0.Homeodomain.0032	Prrxl1	B1H	N
GM.5.0.Homeodomain.0032	NP_032283.3	B1H	N
GM.5.0.Homeodomain.0032	MSX1	SELEX	N
GM.5.0.Homeodomain.0032	MSX1	HT-SELEX	N
GM.5.0.Homeodomain.0032	MSX1	HT-SELEX	N
GM.5.0.Ets.0035	NR2C2	ChIP-seq	N
GM.5.0.Ets.0035	ZBTB33	ChIP-seq	N
GM.5.0.Homeodomain.0190	Arid3a	PBM	N
GM.5.0.Homeodomain.0190	Lmx1a	PBM	N
GM.5.0.Homeodomain.0190	Lmx1b	PBM	N
GM.5.0.C2H2_ZF.0162	YY1	JASPAR	N
GM.5.0.C2H2_ZF.0162	Yy1	JASPAR	N
GM.5.0.C2H2_ZF.0162	Mbtps2	JASPAR	N
GM.5.0.C2H2_ZF.0162	YY1	ChIP-seq	N
GM.5.0.C2H2_ZF.0162	Yy1	ChIP-seq	N
GM.5.0.C2H2_ZF.0162	Mbtps2	ChIP-seq	N
GM.5.0.C2H2_ZF.0162	Yy1	B1H	N
GM.5.0.C2H2_ZF.0162	Mbtps2	B1H	N
GM.5.0.C2H2_ZF.0162	NR3C1	ChIP-seq	N
GM.5.0.C2H2_ZF.0162	TAF1	Unknown	N
GM.5.0.C2H2_ZF.0162	Yy1	ChIP-seq	N
GM.5.0.C2H2_ZF.0162	USF1	ChIP-seq	N
GM.5.0.C2H2_ZF.0162	USF2	ChIP-seq	N
GM.5.0.C2H2_ZF.0162	YY1	ChIP-seq	N
GM.5.0.C2H2_ZF.0162	ZFP42	ChIP-seq	N
GM.5.0.C2H2_ZF.0162	Zfp42	ChIP-seq	N
GM.5.0.Nuclear_receptor.0141	Ar	ChIP-seq	N
GM.5.0.Nuclear_receptor.0141	Nr3c1	ChIP-seq	N
GM.5.0.Nuclear_receptor.0141	NR3C1	ChIP-seq	N
GM.5.0.Nuclear_receptor.0141	Nr3c2	ChIP-seq	N
GM.5.0.Nuclear_receptor.0141	Pgr	ChIP-seq	N
GM.5.0.Nuclear_receptor.0141	NR3C1	ChIP-seq	N
GM.5.0.Nuclear_receptor.0141	PGR	ChIP-seq	N
GM.5.0.Nuclear_receptor.0141	Pgr	ChIP-seq	N
GM.5.0.CUT_Homeodomain.0011	Hoxa2	ChIP-seq	N
GM.5.0.CUT_Homeodomain.0011	PDX1	ChIP-seq	N
GM.5.0.CUT_Homeodomain.0011	Pdx1	ChIP-seq	N
GM.5.0.CUT_Homeodomain.0011	Hoxb4	ChIP-seq	N
GM.5.0.GATA.0012	GATA3	HT-SELEX	N
GM.5.0.GATA.0012	GATA4	HT-SELEX	N
GM.5.0.GATA.0012	GATA5	HT-SELEX	N
GM.5.0.GATA.0012	GATA1	TRANSFAC	N
GM.5.0.GATA.0012	GATA6	TRANSFAC	N
GM.5.0.GATA.0012	LMO2	TRANSFAC	N
GM.5.0.GATA.0012	Gata6	PBM	N
GM.5.0.GATA.0012	Gata2	PBM	N
GM.5.0.GATA.0012	Gata4	PBM	N
GM.5.0.GATA.0012	GATA1	Transfac	N
GM.5.0.GATA.0012	Gata2	Transfac	N
GM.5.0.GATA.0012	GATA6	Transfac	N
GM.5.0.GATA.0012	LMO2	Transfac	N
GM.5.0.GATA.0012	GATA3	SELEX	N
GM.5.0.GATA.0012	Gata2	SELEX	N
GM.5.0.GATA.0012	GATA4	SELEX	N
GM.5.0.GATA.0012	GATA5	SELEX	N
GM.5.0.GATA.0012	GATA5	HT-SELEX	N
GM.5.0.Sox.0006	SOX14	SELEX	Y
GM.5.0.Sox.0006	SOX1	SELEX	N
GM.5.0.Sox.0006	SOX15	SELEX	Y
GM.5.0.Sox.0006	SOX18	SELEX	Y
GM.5.0.Sox.0006	SOX2	SELEX	Y
GM.5.0.Sox.0006	SOX21	SELEX	Y
GM.5.0.Sox.0006	SOX7	SELEX	Y
GM.5.0.Sox.0006	SRY	SELEX	Y
GM.5.0.Sox.0006	ENSMUSG00000079994	SELEX	Y
GM.5.0.Sox.0006	Sox17	SELEX	Y
GM.5.0.Sox.0006	Sox3	SELEX	Y
GM.5.0.Sox.0006	SOX21	HT-SELEX	Y
GM.5.0.Sox.0006	Sox1	HT-SELEX	Y
GM.5.0.Sox.0006	SOX14	HT-SELEX	N
GM.5.0.Sox.0006	SOX15	HT-SELEX	N
GM.5.0.Sox.0006	Sox17	HT-SELEX	N
GM.5.0.Sox.0006	SOX18	HT-SELEX	N
GM.5.0.Sox.0006	Sox1	HT-SELEX	N
GM.5.0.Sox.0006	SOX21	HT-SELEX	N
GM.5.0.Sox.0006	SOX2	HT-SELEX	N
GM.5.0.Sox.0006	Sox3	HT-SELEX	N
GM.5.0.Sox.0006	SOX7	HT-SELEX	N
GM.5.0.Sox.0006	SRY	HT-SELEX	N
GM.5.0.C2H2_ZF.0106	OSR1	PBM	N
GM.5.0.C2H2_ZF.0106	OSR2	PBM	N
GM.5.0.C2H2_ZF.0106	Osr1	PBM	N
GM.5.0.C2H2_ZF.0106	Osr2	PBM	N
GM.5.0.bHLH.0068	ATF3	ChIP-seq	N
GM.5.0.bHLH.0068	SREBF2	SELEX	N
GM.5.0.bHLH.0068	Srebf1	SELEX	N
GM.5.0.bHLH.0068	SREBF2	HT-SELEX	N
GM.5.0.bHLH.0068	Srebf1	HT-SELEX	N
GM.5.0.bHLH.0068	SIN3A	ChIP-seq	N
GM.5.0.bHLH.0068	SREBF2	HT-SELEX	N
GM.5.0.bHLH.0068	Srebf1	HT-SELEX	N
GM.5.0.bHLH.0068	YY1	ChIP-seq	N
GM.5.0.Homeodomain_POU.0004	2004-10-01	ChIP-seq	Y
GM.5.0.Homeodomain_POU.0004	TBP	ChIP-seq	Y
GM.5.0.Homeodomain_POU.0004	TBPL2	ChIP-seq	N
GM.5.0.Homeodomain_POU.0004	Tbpl2	ChIP-seq	N
GM.5.0.Homeodomain_POU.0004	POU2F1	SELEX	Y
GM.5.0.Homeodomain_POU.0004	POU2F2	SELEX	Y
GM.5.0.Homeodomain_POU.0004	POU2F3	SELEX	Y
GM.5.0.Homeodomain_POU.0004	POU3F4	SELEX	Y
GM.5.0.Homeodomain_POU.0004	AL773544.1	SELEX	N
GM.5.0.Homeodomain_POU.0004	CR388229.2	SELEX	N
GM.5.0.Homeodomain_POU.0004	AL662833.4	SELEX	N
GM.5.0.Homeodomain_POU.0004	CR759815.4	SELEX	N
GM.5.0.Homeodomain_POU.0004	BX088580.2	SELEX	N
GM.5.0.Homeodomain_POU.0004	POU5F1B	SELEX	Y
GM.5.0.Homeodomain_POU.0004	Pou2f2	SELEX	Y
GM.5.0.Homeodomain_POU.0004	POU2F1	ChIP-seq	Y
GM.5.0.Homeodomain_POU.0004	Pou2f3	PBM	Y
GM.5.0.Homeodomain_POU.0004	POU2F1	HT-SELEX	Y
GM.5.0.Homeodomain_POU.0004	POU3F4	HT-SELEX	Y
GM.5.0.Homeodomain_POU.0004	POU5F1B	HT-SELEX	Y
GM.5.0.Homeodomain_POU.0004	POU5F1	ChIP-seq	Y
GM.5.0.Homeodomain_POU.0004	Pou2f2	PBM	N
GM.5.0.Homeodomain_POU.0004	POU2F2	HT-SELEX	N
GM.5.0.Homeodomain_POU.0004	Pou2f2	HT-SELEX	N
GM.5.0.Homeodomain_POU.0004	POU2F1	HT-SELEX	N
GM.5.0.Homeodomain_POU.0004	Pou2f3	PBM	N
GM.5.0.Homeodomain_POU.0004	POU2F3	HT-SELEX	N
GM.5.0.Homeodomain_POU.0004	POU3F4	HT-SELEX	N
GM.5.0.Homeodomain_POU.0004	POU5F1P1	HT-SELEX	N
GM.5.0.Mixed.0009	REST	ChIP-seq	N
GM.5.0.Mixed.0009	SIN3A	ChIP-seq	N
GM.5.0.bHLH.0104	EGR1	ChIP-seq	N
GM.5.0.bHLH.0104	SETDB1	ChIP-seq	N
GM.5.0.bHLH.0104	ETS1	ChIP-seq	N
GM.5.0.bHLH.0104	ENSG00000235187	ChIP-seq	N
GM.5.0.bHLH.0104	Etv2	ChIP-seq	N
GM.5.0.bHLH.0104	Ets2	ChIP-seq	N
GM.5.0.bHLH.0104	Erf	ChIP-seq	N
GM.5.0.bHLH.0104	ENSMUSG00000044690	ChIP-seq	N
GM.5.0.bHLH.0104	Fev	ChIP-seq	N
GM.5.0.bHLH.0104	ZNF76	ChIP-seq	N
GM.5.0.bHLH.0104	ZNF143	ChIP-seq	N
GM.5.0.bHLH.0104	Zfp523	ChIP-seq	N
GM.5.0.bHLH.0104	Zfp143	ChIP-seq	N
GM.5.0.bHLH.0104	SMARCC2	ChIP-seq	N
GM.5.0.bHLH.0104	Smarcc2	ChIP-seq	N
GM.5.0.bHLH.0104	Smarcc1	ChIP-seq	N
GM.5.0.bHLH.0104	NRF1	ChIP-seq	N
GM.5.0.bHLH.0104	Znf143	ChIP-seq	N
GM.5.0.bHLH.0104	ZNF143	ChIP-seq	N
GM.5.0.C2H2_ZF.0126	ZNF711	ChIP-seq	N
GM.5.0.C2H2_ZF.0126	Zfx	ChIP-seq	N
GM.5.0.C2H2_ZF.0126	Zfp711	PBM	N
GM.5.0.C2H2_ZF.0126	ZFY	PBM	N
GM.5.0.C2H2_ZF.0126	Zfa	PBM	N
GM.5.0.C2H2_ZF.0126	Zfy1	PBM	N
GM.5.0.C2H2_ZF.0126	Zfx	PBM	N
GM.5.0.Unknown.0001	RAD21	ChIP-seq	N
GM.5.0.Unknown.0001	SMC3	ChIP-seq	N
GM.5.0.Rel.0023	RELA	ChIP-seq	N
GM.5.0.Rel.0023	Nfkb1	ChIP-seq	N
GM.5.0.Rel.0023	REL	ChIP-seq	N
GM.5.0.Rel.0023	Rel	ChIP-seq	N
GM.5.0.Rel.0023	BCL3	ChIP-seq	N
GM.5.0.Rel.0023	NFKB1	ChIP-seq	N
GM.5.0.Homeodomain.0032	Isl1	ChIP-seq	N
GM.5.0.Homeodomain.0032	HOXB5	HT-SELEX	N
GM.5.0.Homeodomain.0032	ISL1	ChIP-seq	N
GM.5.0.Homeodomain.0032	Lhx3	ChIP-seq	N
GM.5.0.Homeodomain.0032	Isl1	JASPAR	N
GM.5.0.Homeodomain.0032	Isl1	B1H	N
GM.5.0.Homeodomain.0032	HOXA6	SELEX	N
GM.5.0.Homeodomain.0032	HOXB5	SELEX	N
GM.5.0.Homeodomain.0032	HOXD3	SELEX	N
GM.5.0.Homeodomain.0032	AC012531.1	SELEX	N
GM.5.0.Homeodomain.0032	HOXB4	SELEX	N
GM.5.0.Homeodomain.0032	HOXC5	SELEX	N
GM.5.0.Homeodomain.0032	Hoxd4	SELEX	N
GM.5.0.Homeodomain.0032	Hoxb2	SELEX	N
GM.5.0.Homeodomain.0032	LMX1B	HT-SELEX	N
GM.5.0.Homeodomain.0032	HOXD1	PBM	N
GM.5.0.Homeodomain.0032	Hoxb1	PBM	N
GM.5.0.Homeodomain.0032	Hoxa1	PBM	N
GM.5.0.Homeodomain.0032	Hoxb2	PBM	N
GM.5.0.Homeodomain.0032	HLX	B1H	N
GM.5.0.Homeodomain.0032	LMX1B	SELEX	N
GM.5.0.Homeodomain.0032	GSX1	HT-SELEX	N
GM.5.0.Homeodomain.0032	EMX1	PBM	N
GM.5.0.Homeodomain.0032	Emx1	PBM	N
GM.5.0.Homeodomain.0032	HOXA6	PBM	N
GM.5.0.Homeodomain.0032	HOXD3	PBM	N
GM.5.0.Homeodomain.0032	AC012531.1	PBM	N
GM.5.0.Homeodomain.0032	HOXB4	PBM	N
GM.5.0.Homeodomain.0032	HOXC5	PBM	N
GM.5.0.Homeodomain.0032	Hoxa4	PBM	N
GM.5.0.Homeodomain.0032	Hoxd4	PBM	N
GM.5.0.Homeodomain.0032	Gsx1	PBM	N
GM.5.0.Homeodomain.0032	Hoxb2	PBM	N
GM.5.0.Homeodomain.0032	Vax1	PBM	N
GM.5.0.Homeodomain.0032	Pdx1	PBM	N
GM.5.0.Homeodomain.0032	Vax2	PBM	N
GM.5.0.Homeodomain.0032	Hoxa5	PBM	N
GM.5.0.Homeodomain.0032	Hoxb4	PBM	N
GM.5.0.Homeodomain.0032	Hoxb5	PBM	N
GM.5.0.Homeodomain.0032	Hoxb3	PBM	N
GM.5.0.Homeodomain.0032	Hoxc4	PBM	N
GM.5.0.Homeodomain.0032	Hoxd3	PBM	N
GM.5.0.Homeodomain.0032	Hoxa3	PBM	N
GM.5.0.Homeodomain.0032	Emx1	JASPAR	N
GM.5.0.Homeodomain.0032	Emx1	B1H	N
GM.5.0.Homeodomain.0032	Gsx1	B1H	N
GM.5.0.Homeodomain.0032	GSX1	SELEX	N
GM.5.0.Homeodomain.0032	Gsx1	SELEX	N
GM.5.0.Homeodomain.0032	GSX1	HT-SELEX	N
GM.5.0.Ets.0040	ELK1	JASPAR	N
GM.5.0.Ets.0040	Etv4	ChIP-seq	N
GM.5.0.Ets.0040	Etv2	JASPAR	N
GM.5.0.Ets.0040	Ets2	JASPAR	N
GM.5.0.Ets.0040	Erf	JASPAR	N
GM.5.0.Ets.0040	ENSMUSG00000044690	JASPAR	N
GM.5.0.Ets.0040	Fev	JASPAR	N
GM.5.0.Ets.0040	ETV4	ChIP-seq	N
GM.5.0.Ets.0040	Etv2	ChIP-seq	N
GM.5.0.Ets.0040	Ets2	ChIP-seq	N
GM.5.0.Ets.0040	ENSMUSG00000044690	ChIP-seq	N
GM.5.0.Ets.0040	Fev	ChIP-seq	N
GM.5.0.Nuclear_receptor.0075	ESR1	TRANSFAC	N
GM.5.0.Nuclear_receptor.0075	RXRB	ChIP-seq	N
GM.5.0.Nuclear_receptor.0075	AL844527.7	ChIP-seq	N
GM.5.0.Nuclear_receptor.0075	AL662824.5	ChIP-seq	N
GM.5.0.Nuclear_receptor.0075	CR759733.4	ChIP-seq	N
GM.5.0.Nuclear_receptor.0075	CR354565.3	ChIP-seq	N
GM.5.0.Nuclear_receptor.0075	CR936877.3	ChIP-seq	N
GM.5.0.Nuclear_receptor.0075	THRA	ChIP-seq	N
GM.5.0.Nuclear_receptor.0075	Thrb	ChIP-seq	N
GM.5.0.Nuclear_receptor.0075	Thra	ChIP-seq	N
GM.5.0.Nuclear_receptor.0075	Rxrb	ChIP-seq	N
GM.5.0.Homeodomain.0021	HNF1A	HT-SELEX	N
GM.5.0.Homeodomain.0021	HNF1B	HT-SELEX	N
GM.5.0.Homeodomain.0021	HNF1B	ChIP-seq	Y
GM.5.0.Homeodomain.0021	Hnf1b	ChIP-seq	Y
GM.5.0.Homeodomain.0021	HNF1A	SELEX	Y
GM.5.0.Homeodomain.0021	HNF1B	SELEX	Y
GM.5.0.Homeodomain.0021	HNF1A	HT-SELEX	Y
GM.5.0.Homeodomain.0021	HNF1B	HT-SELEX	Y
GM.5.0.AP-2.0007	AP2alpha	ChIP-seq	N
GM.5.0.AP-2.0007	TFAP2E	PBM	N
GM.5.0.AP-2.0007	Tcfap2a	PBM	N
GM.5.0.AP-2.0007	Tcfap2d	PBM	N
GM.5.0.AP-2.0007	Tcfap2b	PBM	N
GM.5.0.AP-2.0007	Tcfap2c	PBM	N
GM.5.0.AP-2.0007	Tcfap2e	PBM	N
GM.5.0.AP-2.0007	TFAP2A	JASPAR	N
GM.5.0.AP-2.0007	TFAP2E	ChIP-seq	N
GM.5.0.AP-2.0007	TFAP2A	ChIP-seq	N
GM.5.0.AP-2.0007	Tcfap2d	ChIP-seq	N
GM.5.0.AP-2.0007	TFAP2C	ChIP-seq	N
GM.5.0.AP-2.0007	TFAP2E	Unknown	N
GM.5.0.AP-2.0007	Tfap2e	PBM	N
GM.5.0.AP-2.0007	Tfap2c	PBM	N
GM.5.0.AP-2.0007	Tfap2a	PBM	N
GM.5.0.DP_E2F.0001	E2F7	ChIP-seq	Y
GM.5.0.DP_E2F.0001	E2f7	ChIP-seq	N
GM.5.0.DP_E2F.0001	TFDP2	ChIP-seq	N
GM.5.0.DP_E2F.0001	TFDP3	ChIP-seq	N
GM.5.0.DP_E2F.0001	TFDP1	ChIP-seq	Y
GM.5.0.DP_E2F.0001	Tfdp2	ChIP-seq	N
GM.5.0.DP_E2F.0001	Tfdp1	ChIP-seq	N
GM.5.0.bZIP.0043	Hlf	HT-SELEX	N
GM.5.0.bZIP.0043	NFIL3	JASPAR	N
GM.5.0.bZIP.0043	NFIL3	Transfac	N
GM.5.0.bZIP.0043	TEF	Transfac	N
GM.5.0.bZIP.0043	TEF	SELEX	N
GM.5.0.bZIP.0043	Hlf	SELEX	N
GM.5.0.bZIP.0043	NFIL3	ChIP-seq	N
GM.5.0.bZIP.0043	NFIL3	SELEX	N
GM.5.0.bZIP.0043	TEF	HT-SELEX	N
GM.5.0.bZIP.0043	NFIL3	TRANSFAC	N
GM.5.0.bZIP.0043	TEF	HT-SELEX	N
GM.5.0.Myb_SANT.0002	MYPOP	PBM	N
GM.5.0.Myb_SANT.0002	Mypop	PBM	Y
GM.5.0.Myb_SANT.0002	Prdm11	PBM	Y
GM.5.0.bZIP.0035	IRF4	ChIP-seq	N
GM.5.0.bZIP.0035	BATF	ChIP-seq	N
GM.5.0.bZIP.0035	JUN	ChIP-seq	N
GM.5.0.bZIP.0035	RXRA	ChIP-seq	N
GM.5.0.bZIP.0035	TCF12	ChIP-seq	N
GM.5.0.Homeodomain.0032	Vsx2	PBM	N
GM.5.0.Homeodomain.0032	VTN	PBM	N
GM.5.0.Homeodomain.0032	Sebox	PBM	N
GM.5.0.Homeodomain.0032	OTP	JASPAR	N
GM.5.0.Homeodomain.0032	Prrxl1	JASPAR	N
GM.5.0.Homeodomain.0032	Vsx2	JASPAR	N
GM.5.0.Homeodomain.0032	LHX5	JASPAR	N
GM.5.0.Homeodomain.0032	LHX1	JASPAR	N
GM.5.0.Homeodomain.0032	HOXA6	JASPAR	N
GM.5.0.Homeodomain.0032	HOXD3	JASPAR	N
GM.5.0.Homeodomain.0032	AC012531.1	JASPAR	N
GM.5.0.Homeodomain.0032	HOXC9	JASPAR	N
GM.5.0.Homeodomain.0032	HOXB4	JASPAR	N
GM.5.0.Homeodomain.0032	HOXC5	JASPAR	N
GM.5.0.Homeodomain.0032	Hoxd4	JASPAR	N
GM.5.0.Homeodomain.0032	Hoxb2	JASPAR	N
GM.5.0.Homeodomain.0032	HOXD1	JASPAR	N
GM.5.0.Homeodomain.0032	Hoxb1	JASPAR	N
GM.5.0.Homeodomain.0032	Gsx1	JASPAR	N
GM.5.0.Homeodomain.0032	OTP	B1H	N
GM.5.0.Homeodomain.0032	Vsx2	B1H	N
GM.5.0.Homeodomain.0032	Prrxl1	B1H	N
GM.5.0.Homeodomain.0032	HOXA6	B1H	N
GM.5.0.Homeodomain.0032	HOXD1	B1H	N
GM.5.0.Homeodomain.0032	AC012531.1	B1H	N
GM.5.0.Homeodomain.0032	Hoxb1	B1H	N
GM.5.0.Homeodomain.0032	Hoxd4	B1H	N
GM.5.0.Homeodomain.0032	LHX5	B1H	N
GM.5.0.Homeodomain.0032	LHX1	B1H	N
GM.5.0.Homeodomain.0032	HOXD3	B1H	N
GM.5.0.Homeodomain.0032	HOXC5	B1H	N
GM.5.0.Homeodomain.0032	Hoxb2	B1H	N
GM.5.0.Homeodomain.0032	Gsx1	B1H	N
GM.5.0.Homeodomain.0032	VSX1	SELEX	N
GM.5.0.Homeodomain.0032	Vsx2	SELEX	N
GM.5.0.Homeodomain.0032	VSX2	SELEX	N
GM.5.0.Homeodomain.0032	OTP	SELEX	N
GM.5.0.Homeodomain.0032	Uncx	SELEX	N
GM.5.0.Homeodomain.0032	mix-a	PBM	N
GM.5.0.Homeodomain.0032	VSX1	HT-SELEX	N
GM.5.0.Homeodomain.0032	VSX2	HT-SELEX	N
GM.5.0.Homeodomain.0032	Uncx	HT-SELEX	N
GM.5.0.Homeodomain.0032	VSX1	HT-SELEX	N
GM.5.0.Homeodomain.0032	VSX2	HT-SELEX	N
GM.5.0.bHLH.0017	HIF1A	TRANSFAC	Y
GM.5.0.bHLH.0017	SIM1	B1H	N
GM.5.0.bHLH.0017	NPAS1	B1H	N
GM.5.0.bHLH.0017	NPAS3	B1H	N
GM.5.0.bHLH.0017	SIM2	B1H	N
GM.5.0.bHLH.0017	ENSG00000250811	B1H	N
GM.5.0.bHLH.0017	Npas1	B1H	N
GM.5.0.bHLH.0017	Sim1	B1H	N
GM.5.0.bHLH.0017	Npas3	B1H	N
GM.5.0.bHLH.0017	Sim2	B1H	N
GM.5.0.Unknown.0167	E2F1	TRANSFAC	N
GM.5.0.Unknown.0167	E2F4	ChIP-seq	N
GM.5.0.Unknown.0167	E2F2	PBM	N
GM.5.0.Unknown.0167	TFDP1	Unknown	N
GM.5.0.C2H2_ZF.0035	ZNF76	Transfac	N
GM.5.0.C2H2_ZF.0035	ZNF143	Transfac	N
GM.5.0.C2H2_ZF.0035	Zfp523	Transfac	N
GM.5.0.C2H2_ZF.0035	Zfp143	Transfac	N
GM.5.0.C2H2_ZF.0035	ZNF76	SELEX	N
GM.5.0.C2H2_ZF.0035	ZNF143	SELEX	N
GM.5.0.C2H2_ZF.0035	Zfp523	SELEX	N
GM.5.0.C2H2_ZF.0035	Zfp143	SELEX	N
GM.5.0.C2H2_ZF.0035	ZNF143	HT-SELEX	N
GM.5.0.C2H2_ZF.0035	ZNF143	HT-SELEX	N
GM.5.0.Unknown.0130	THAP1	ChIP-seq	N
GM.5.0.Unknown.0130	THAP1	ChIP-seq	N
GM.5.0.Homeodomain_POU.0004	2002-10-01	ChIP-seq	N
GM.5.0.Homeodomain_POU.0004	POU2F2	JASPAR	N
GM.5.0.Homeodomain_POU.0004	POU2F2	ChIP-seq	N
GM.5.0.Homeodomain_POU.0004	Pou2f2	ChIP-seq	N
GM.5.0.Homeodomain_POU.0004	POU2F2	ChIP-seq	N
GM.5.0.Homeodomain_POU.0004	POU2F1	TRANSFAC	N
GM.5.0.bZIP.0052	CEBPE	ChIP-seq	N
GM.5.0.bZIP.0052	Cebpe	ChIP-seq	N
GM.5.0.bZIP.0052	Cebpa	PBM	N
GM.5.0.bZIP.0052	Cebpe	PBM	N
GM.5.0.bZIP.0052	Cebpb	PBM	N
GM.5.0.C2H2_ZF.0288	SP7	PBM	N
GM.5.0.C2H2_ZF.0288	SP6	PBM	N
GM.5.0.C2H2_ZF.0288	SP5	PBM	N
GM.5.0.C2H2_ZF.0288	SP9	PBM	N
GM.5.0.C2H2_ZF.0288	Sp2	PBM	N
GM.5.0.C2H2_ZF.0288	Sp4	PBM	N
GM.5.0.C2H2_ZF.0288	Sp3	PBM	N
GM.5.0.C2H2_ZF.0288	Sp6	PBM	N
GM.5.0.C2H2_ZF.0288	Sp8	PBM	N
GM.5.0.C2H2_ZF.0288	Sp7	PBM	N
GM.5.0.C2H2_ZF.0288	Sp9	PBM	N
GM.5.0.C2H2_ZF.0288	Sp5	PBM	N
GM.5.0.C2H2_ZF.0288	KLF7	PBM	N
GM.5.0.C2H2_ZF.0288	Klf6	PBM	N
GM.5.0.C2H2_ZF.0288	Klf5	PBM	N
GM.5.0.C2H2_ZF.0288	Klf7	PBM	N
GM.5.0.C2H2_ZF.0288	Klf3	PBM	N
GM.5.0.C2H2_ZF.0288	Klf2	PBM	N
GM.5.0.C2H2_ZF.0288	Klf8	PBM	N
GM.5.0.C2H2_ZF.0288	Klf12	PBM	N
GM.5.0.C2H2_ZF.0288	KLF7	B1H	N
GM.5.0.C2H2_ZF.0288	Klf6	B1H	N
GM.5.0.C2H2_ZF.0288	Klf5	B1H	N
GM.5.0.C2H2_ZF.0288	Klf3	B1H	N
GM.5.0.C2H2_ZF.0288	Klf2	B1H	N
GM.5.0.Nuclear_receptor.0106	HNF4A	HT-SELEX	N
GM.5.0.Nuclear_receptor.0106	NR2F1	HT-SELEX	N
[truncated: 8,273 more rows]
