# Supplementary material for: Loss of PRC2 subunits primes lineage choice during exit of pluripotency
Source: Nat Commun. 2021 Nov 30;12:6985. doi: 10.1038/s41467-021-27314-4 (PMC8632979; doi:10.1038/s41467-021-27314-4)
Supplement: Supplementary file 8 — Source Data [file 41467_2021_27314_MOESM8_ESM.xlsx]

## Sheet: 0
	Well	Fluor	Target	Content	Sample	Biological Set Name	Cq	Cq Mean	Cq Std. Dev	Starting Quantity (SQ)	Log Starting Quantity	SQ Mean	SQ Std. Dev	Set Point	Well Note
	A01	SYBR		Unkn			35.2163	35.2163	0				0	72
	A02	SYBR		Unkn			34.1338	34.1338	0				0	72
	A03	SYBR		Unkn			34.0943	34.0943	0				0	72
	A04	SYBR		Unkn			34.5788	34.5788	0				0	72
	A05	SYBR		Unkn				0	0			0	0	72
	A06	SYBR		Unkn				0	0			0	0	72
	A07	SYBR		Unkn				0	0			0	0	72
	A08	SYBR		Unkn				0	0			0	0	72
	A09	SYBR		Unkn				0	0			0	0	72
	A10	SYBR		Unkn				0	0			0	0	72
	A11	SYBR		Unkn				0	0			0	0	72
	A12	SYBR		Unkn				0	0			0	0	72
	B01	SYBR		Unkn			31.8665	31.8665	0				0	72
	B02	SYBR		Unkn			32.3932	32.3932	0				0	72
	B03	SYBR		Unkn			33.0651	33.0651	0				0	72
	B04	SYBR		Unkn			32.218	32.218	0				0	72
	B05	SYBR		Unkn				0	0			0	0	72
	B06	SYBR		Unkn				0	0			0	0	72
	B07	SYBR		Unkn				0	0			0	0	72
	B08	SYBR		Unkn				0	0			0	0	72
	B09	SYBR		Unkn				0	0			0	0	72
	B10	SYBR		Unkn				0	0			0	0	72
	B11	SYBR		Unkn				0	0			0	0	72
	B12	SYBR		Unkn				0	0			0	0	72
	C01	SYBR		Unkn			21.8678	21.8678	0				0	72
	C02	SYBR		Unkn			21.9109	21.9109	0				0	72
	C03	SYBR		Unkn			21.9092	21.9092	0				0	72
	C04	SYBR		Unkn			22.1346	22.1346	0				0	72
	C05	SYBR		Unkn				0	0			0	0	72
	C06	SYBR		Unkn				0	0			0	0	72
	C07	SYBR		Unkn				0	0			0	0	72
	C08	SYBR		Unkn				0	0			0	0	72
	C09	SYBR		Unkn				0	0			0	0	72
	C10	SYBR		Unkn				0	0			0	0	72
	C11	SYBR		Unkn				0	0			0	0	72
	C12	SYBR		Unkn				0	0			0	0	72
	D01	SYBR		Unkn			34.6552	34.6552	0				0	72
	D02	SYBR		Unkn			33.5208	33.5208	0				0	72
	D03	SYBR		Unkn			33.8361	33.8361	0				0	72
	D04	SYBR		Unkn			35.7547	35.7547	0				0	72
	D05	SYBR		Unkn				0	0			0	0	72
	D06	SYBR		Unkn				0	0			0	0	72
	D07	SYBR		Unkn				0	0			0	0	72
	D08	SYBR		Unkn				0	0			0	0	72
	D09	SYBR		Unkn				0	0			0	0	72
	D10	SYBR		Unkn				0	0			0	0	72
	D11	SYBR		Unkn				0	0			0	0	72
	D12	SYBR		Unkn				0	0			0	0	72
	E01	SYBR		Unkn			32.9334	32.9334	0				0	72
	E02	SYBR		Unkn			34.5065	34.5065	0				0	72
	E03	SYBR		Unkn			36.2058	36.2058	0				0	72
	E04	SYBR		Unkn			34.499	34.499	0				0	72
	E05	SYBR		Unkn				0	0			0	0	72
	E06	SYBR		Unkn				0	0			0	0	72
	E07	SYBR		Unkn				0	0			0	0	72
	E08	SYBR		Unkn				0	0			0	0	72
	E09	SYBR		Unkn				0	0			0	0	72
	E10	SYBR		Unkn				0	0			0	0	72
	E11	SYBR		Unkn				0	0			0	0	72
	E12	SYBR		Unkn				0	0			0	0	72
	F01	SYBR		Unkn			22.5028	22.5028	0				0	72
	F02	SYBR		Unkn			22.1626	22.1626	0				0	72
	F03	SYBR		Unkn			22.5446	22.5446	0				0	72
	F04	SYBR		Unkn			22.3354	22.3354	0				0	72
	F05	SYBR		Unkn				0	0			0	0	72
	F06	SYBR		Unkn				0	0			0	0	72
	F07	SYBR		Unkn				0	0			0	0	72
	F08	SYBR		Unkn				0	0			0	0	72
	F09	SYBR		Unkn				0	0			0	0	72
	F10	SYBR		Unkn				0	0			0	0	72
	F11	SYBR		Unkn				0	0			0	0	72
	F12	SYBR		Unkn				0	0			0	0	72
	G01	SYBR		Unkn				0	0			0	0	72
	G02	SYBR		Unkn				0	0			0	0	72
	G03	SYBR		Unkn				0	0			0	0	72
	G04	SYBR		Unkn				0	0			0	0	72
	G05	SYBR		Unkn				0	0			0	0	72
	G06	SYBR		Unkn				0	0			0	0	72
	G07	SYBR		Unkn				0	0			0	0	72
	G08	SYBR		Unkn				0	0			0	0	72
	G09	SYBR		Unkn				0	0			0	0	72
	G10	SYBR		Unkn				0	0			0	0	72
	G11	SYBR		Unkn				0	0			0	0	72
	G12	SYBR		Unkn				0	0			0	0	72
	H01	SYBR		Unkn				0	0			0	0	72
	H02	SYBR		Unkn				0	0			0	0	72
	H03	SYBR		Unkn				0	0			0	0	72
	H04	SYBR		Unkn				0	0			0	0	72
	H05	SYBR		Unkn				0	0			0	0	72
	H06	SYBR		Unkn				0	0			0	0	72
	H07	SYBR		Unkn				0	0			0	0	72
	H08	SYBR		Unkn				0	0			0	0	72
	H09	SYBR		Unkn				0	0			0	0	72
	H10	SYBR		Unkn				0	0			0	0	72
	H11	SYBR		Unkn				0	0			0	0	72
	H12	SYBR		Unkn				0	0			0	0	72

## Sheet: Figure 5g
	Well	Fluor	Content	Sample	Biological Set Name	Cq	Starting Quantity (SQ)	Log Starting Quantity	SQ Mean	SQ Std. Dev	Set Point	Well Note	corrected input	dCT(difference between sample and input)	ddCT(difference between chip and neg4)	fc (against neg4)	average fc	%recovered	average %
	A01	SYBR	neg4	P1_1		35.2163				0	72			16.6704				0.000958787	0.00495403
	A02	SYBR	neg4	P1_2		34.1338								15.5447				0.00209202					%input	Eomes	Wnt7b	Pdgfra	Irx3		Eomes	Wnt7b	Pdgfra	Irx3	Neg
	B01	SYBR	neg4	P2_1		31.8665				0	72			13.3206				0.00977467					P1_1	0.00214744	0.326206	0.149049	0.0519712	P	0.00438529	1.08759	0.295749	0.104385	0.00495403
	B02	SYBR	neg4	P2_2		32.3932								13.8042				0.00699065					P1_2	0.0017944	0.630189	0.144973	0.0766195	M	0.00196352	2.76353	0.191069	0.844809	0.00379386
	C01	SYBR	neg4	P_input_1		21.8678							18.5459					100					P2_1	0.00438253	1.33224	0.670754	0.0976562
	C02	SYBR	neg4	P_input_2		21.9109							18.589					100					P2_2	0.00921679	2.06173	0.21822	0.191293
	D01	SYBR	neg4	M1_1		34.6552								15.4742				0.00219678	0.00379386				M1_1	0.00398972	1.77013	0.14199	0.803214
	D02	SYBR	neg4	M1_2		33.5208								14.6801				0.00380923					M1_2	0.000912801	2.22508	0.369554	0.922651
	E01	SYBR	neg4	M2_1		32.9334								13.7525				0.00724582					M2_1	0.00077195	4.60709	0.0862015	0.684848
	E02	SYBR	neg4	M2_2		34.5065								15.6658				0.00192361					M2_2	0.00217959	2.45183	0.16653	0.968522
	F01	SYBR	neg4	M_input_1		22.5028							19.1809					100
	F02	SYBR	neg4	M_input_2		22.1626							18.8407					100
	A03	SYBR	Eomes	P1_1		34.0943								15.507	1.16333	2.23974	1.21607	0.00214744	0.00438529
	A04	SYBR	Eomes	P1_2		34.5788								15.7661	-0.221396	0.857735		0.0017944					Fc against neg4	Eomes	Wnt7b	Pdgfra	Irx3		Eomes	Wnt7b	Pdgfra	Irx3
	B03	SYBR	Eomes	P2_1		33.0651								14.4779	-1.15728	0.448356		0.00438253					P1_1	2.23974	34.0228	15.5456	5.42052	P	1.21607	26.8171	8.11479	3.20462
	B04	SYBR	Eomes	P2_2		32.218								13.4054	0.398837	1.31844		0.00921679					P1_2	0.857735	30.1235	6.92982	3.66247	M	0.82385	82.5083	6.50297	30.1463
	C03	SYBR	Eomes	P_input_1		21.9092							18.5873					100					P2_1	0.448356	13.6295	6.86217	0.999075	negative	1	1	1	1
	C04	SYBR	Eomes	P_input_2		22.1346							18.8127					100					P2_2	1.31844	29.4927	3.1216	2.73641
	D03	SYBR	Eomes	M1_1		33.8361				0	72			14.6134	0.860893	1.81616	0.82385	0.00398972	0.00196352				M1_1	1.81616	80.5783	6.46352	36.5632
	D04	SYBR	Eomes	M1_2		35.7547								16.7413	-2.06113	0.239629		0.000912801					M1_2	0.239629	58.4129	9.70154	24.2215
	E03	SYBR	Eomes	M2_1		36.2058								16.9831	-3.23057	0.106537		0.00077195					M2_1	0.106537	63.5828	1.18967	9.45164
	E04	SYBR	Eomes	M2_2		34.499								15.4856	0.18024	1.13307		0.00217959					M2_2	1.13307	127.459	8.65716	50.3491
	F03	SYBR	Eomes	M_input_1		22.5446							19.2227					100
	F04	SYBR	Eomes	M_input_2		22.3354							19.0135					100
	A04	SYBR	Wnt7b	P1_1		29.25								11.5819	5.08843	34.0228	26.8171	0.326206	1.08759			Data points here are used for Figure 5g plot
	A05	SYBR	Wnt7b	P1_2		28.56								10.6319	4.91282	30.1235		0.630189
	B05	SYBR	Wnt7b	P2_1		27.22								9.55193	3.76866	13.6295		1.33224
	B05	SYBR	Wnt7b	P2_2		26.85								8.92193	4.88229	29.4927		2.06173
	C04	SYBR	Wnt7b	P_input_1		20.99							17.6681					100
	C05	SYBR	Wnt7b	P_input_2		21.25							17.9281					100
	D04	SYBR	Wnt7b	M1_1		28.02				0	72			9.14193	6.33232	80.5783	82.5083	1.77013	2.76353
	D05	SYBR	Wnt7b	M1_2		28.14								8.81193	5.86821	58.4129		2.22508
	E04	SYBR	Wnt7b	M2_1		26.64								7.76193	5.99056	63.5828		4.60709
	E05	SYBR	Wnt7b	M2_2		28								8.67193	6.99389	127.459		2.45183
	F04	SYBR	Wnt7b	M_input_1		22.2							18.8781					100
	F05	SYBR	Wnt7b	M_input_2		22.65							19.3281					100
	A05	SYBR	Pdgfra	P1_1		32.02								12.7119	3.95843	15.5456	8.11479	0.149049	0.295749
	A06	SYBR	Pdgfra	P1_2		31.47								12.7519	2.79282	6.92982		0.144973
	B05	SYBR	Pdgfra	P2_1		29.85								10.5419	2.77866	6.86217		0.670754
	B06	SYBR	Pdgfra	P2_2		30.88								12.1619	1.64229	3.1216		0.21822
	C05	SYBR	Pdgfra	P_input_1		22.63							19.3081					100
	C06	SYBR	Pdgfra	P_input_2		22.04							18.7181					100
	D05	SYBR	Pdgfra	M1_1		32.02				0	72			12.7819	2.69232	6.46352	6.50297	0.14199	0.191069
	D06	SYBR	Pdgfra	M1_2		31.1								11.4019	3.27821	9.70154		0.369554
	E05	SYBR	Pdgfra	M2_1		32.74								13.5019	0.250564	1.18967		0.0862015
	E06	SYBR	Pdgfra	M2_2		32.25								12.5519	3.11389	8.65716		0.16653
	F05	SYBR	Pdgfra	M_input_1		22.56							19.2381					100
	F06	SYBR	Pdgfra	M_input_2		23.02							19.6981					100
	A06	SYBR	Irx3	P1_1		32.56								14.2319	2.43843	5.42052	3.20462	0.0519712	0.104385
	A07	SYBR	Irx3	P1_2		32.36								13.6719	1.87282	3.66247		0.0766195
	B06	SYBR	Irx3	P2_1		31.65								13.3219	-0.00133517	0.999075		0.0976562
	B07	SYBR	Irx3	P2_2		31.04								12.3519	1.45229	2.73641		0.191293
	C06	SYBR	Irx3	P_input_1		21.65							18.3281					100
	C07	SYBR	Irx3	P_input_2		22.01							18.6881					100
	D06	SYBR	Irx3	M1_1		29.32				0	72			10.2819	5.19232	36.5632	30.1463	0.803214	0.844809
	D07	SYBR	Irx3	M1_2		29.65								10.0819	4.59821	24.2215		0.922651
	E06	SYBR	Irx3	M2_1		29.55								10.5119	3.24056	9.45164		0.684848
	E07	SYBR	Irx3	M2_2		29.58								10.0119	5.65389	50.3491		0.968522
	F06	SYBR	Irx3	M_input_1		22.36							19.0381					100
	F07	SYBR	Irx3	M_input_2		22.89							19.5681					100

## Sheet:  Suppl Fig 9 - k27me3 mtf2
Well	sample	primer	Cq	adjusted cq (input)		dCT(difference between sample and input)	ddCT(difference between chip and neg4)	fc (against neg4)	ddCT(difference between chip and actb)	fc (against actb)	Sample names		avg fc (against neg4)	avg fc (against actb)	%input	%input average	sample	primer
A01	mtf2 ud_1	actb	32.263			9.00658	-9.65224	0.00124276	0	1	mtf2_ud	eomes	17.7331	1	0.0194423	0.269053	mtf2 ud_1	actb
A02	mtf2 48h_1	actb	31.1143			7.5155	-8.01619	0.00386265	#REF!	#REF!	mtf2_48h	eomes	5.34973	#REF!	0.0546525	0.181687	mtf2 48h_1	actb
A03	pclwt ud_1	actb	28.457			4.21501	-0.232278	0.85129	#REF!	#REF!	pclwt_ud	eomes	0.572616	#REF!	0.538463	0.322157	pclwt ud_1	actb
A04	pclwt 48h_1	actb	28.7863			4.74504	-0.830299	0.562413	#REF!	#REF!	pclwt_48h	eomes	0.522266	#REF!	0.372906	0.277311	pclwt 48h_1	actb
A05	mtf2 ud input_1	actb	26.5783	23.2564	19.9345										100	100	mtf2 ud input_1	actb
A06	mtf2 48h input_1	actb	26.9208	23.5988	20.2769										100	100	mtf2 48h input_1	actb
A07	pclwt ud input_1	actb	27.5639	24.242	20.9201										100	100	pclwt ud input_1	actb
A08	pclwt 48h input_1	actb	27.3632	24.0412	20.7193										100	100	pclwt 48h input_1	actb
A09	mtf2 ud_2	actb	33.02			4.26906	5.14833	35.465							0.518664		mtf2 ud_2	actb
A10	mtf2 48h_2	actb	33.26			5.01755	3.41894	10.6956							0.308722		mtf2 48h_2	actb
A11	pclwt ud_2	actb	31.26			6.56181	-1.7664	0.293942							0.105852		pclwt ud_2	actb
A12	pclwt 48h_2	actb	30.36			5.78217	-1.05254	0.48212							0.181716		pclwt 48h_2	actb
B01	mtf2 ud input_2	actb	32.0729	28.7509	25.429										100		mtf2 ud input_2	actb
B02	mtf2 48h input_2	actb	31.5644	28.2425	24.9205				Data points here are used for Supp Fig 9 plot								mtf2 48h input_2	actb
B03	pclwt ud input_2	actb	28.0201	24.6982	21.3763	#VALUE!											pclwt ud input_2	actb
B04	pclwt 48h input_2	actb	27.8998	24.5778	21.2559												pclwt 48h input_2	actb
B05	mtf2 ud_1	neg4	26.4213			-0.645654	2.27485	4.83946								0.0146247	mtf2 ud_1	neg4
B06	mtf2 48h_1	neg4	26.2855			-0.500694	3.39518	10.5209								0.0288644	mtf2 48h_1	neg4
B07	pclwt ud_1	neg4	27.1202			3.98273	-3.03086	0.122355							0.632526	0.496318	pclwt ud_1	neg4
B08	pclwt 48h_1	neg4	26.9691			3.91474	-2.35703	0.195193							0.663047	0.519979	pclwt 48h_1	neg4
B09	mtf2 ud input_1	neg4	30.3889	27.067	23.7451										100	100	mtf2 ud input_1	neg4
B10	mtf2 48h input_1	neg4	30.1081	26.7862	23.4643										100	100	mtf2 48h input_1	neg4
B11	pclwt ud input_1	neg4	26.4594	23.1374	19.8155										100	100	pclwt ud input_1	neg4
B12	pclwt 48h input_1	neg4	26.3762	23.0543	19.7324										100	100	pclwt 48h input_1	neg4
C01	mtf2 ud_2	neg4	32.2755			9.41738	-7.5732	0.00525099							0.0146247		mtf2 ud_2	neg4
C02	mtf2 48h_2	neg4	31.2072			8.43649	-6.22192	0.0133973							0.0288644		mtf2 48h_2	neg4
C03	pclwt ud_2	neg4	28.5251			4.79541	-3.55601	0.0850225							0.360111		pclwt ud_2	neg4
C04	pclwt 48h_2	neg4	28.4356			4.72963	-3.0772	0.118487							0.376911		pclwt 48h_2	neg4
C05	mtf2 ud input_2	neg4	26.18	22.8581	19.5362										100		mtf2 ud input_2	neg4
C06	mtf2 48h input_2	neg4	26.0927	22.7707	19.4488										100		mtf2 48h input_2	neg4
C07	pclwt ud input_2	neg4	27.0517	23.7297	20.4078										100		pclwt ud input_2	neg4
C08	pclwt 48h input_2	neg4	27.0279	23.706	20.3841										100		pclwt 48h input_2	neg4
C09	mtf2 ud_1	eomes	31.5			1.62919	-2.27485	0.206635	7.37739	166.271	mtf2_ud	eomes	95.3235	85.8203	3.23269	3.00891	mtf2 ud_1	eomes	11.6356
C10	mtf2 48h_1	eomes	32.56			2.89449	-3.39518	0.0950492	4.62101	24.6072	mtf2_48h	eomes	37.3686	15.793	1.34485	1.74967	mtf2 48h_1	eomes	12.7871
C11	pclwt ud_1	eomes	26.1519			0.951874	3.03086	8.17296	3.26314	9.60067	pclwt_ud	eomes	9.96728	24.807	5.1696	4.70254	pclwt ud_1	eomes	2.76744
C12	pclwt 48h_1	eomes	26.58			1.55771	2.35703	5.12315	3.18733	9.10923	pclwt_48h	eomes	6.78145	13.3074	3.39689	3.28896	pclwt 48h_1	eomes	2.56667
D01	mtf2 ud input_1	eomes	33.1927	29.8708	26.5489										100	100	mtf2 ud input_1	eomes
D02	mtf2 48h input_1	eomes	32.9874	29.6655	26.3436										100	100	mtf2 48h input_1	eomes
D03	pclwt ud input_1	eomes	28.522	25.2	21.8781										100	100	pclwt ud input_1	eomes
D04	pclwt 48h input_1	eomes	28.3442	25.0223	21.7004										100	100	pclwt 48h input_1	eomes
D05	mtf2 ud_2	eomes	28.65			1.84419	7.5732	190.44	2.42487	5.3698	mtf2_ud	eomes			2.78512		mtf2 ud_2	eomes
D06	mtf2 48h_2	eomes	29.03			2.21458	6.22192	74.6421	2.80297	6.97877	mtf2_48h	eomes			2.1545		mtf2 48h_2	eomes
D07	pclwt ud_2	eomes	23.56			1.2394	3.55601	11.7616	5.32241	40.0133	pclwt_ud	eomes			4.23548		pclwt ud_2	eomes
D08	pclwt 48h_2	eomes	24.12			1.65243	3.0772	8.43976	4.12974	17.5055	pclwt_48h	eomes			3.18104		pclwt 48h_2	eomes
D09	mtf2 ud input_2	eomes	30.1277	26.8058	23.4839										100		mtf2 ud input_2	eomes
D10	mtf2 48h input_2	eomes	30.1374	26.8154	23.4935										100		mtf2 48h input_2	eomes
D11	pclwt ud input_2	eomes	25.6425	22.3206	18.9987										100		pclwt ud input_2	eomes
D12	pclwt 48h input_2	eomes	25.7895	22.4676	19.1456										100		pclwt 48h input_2	eomes
E01	mtf2 ud_1	ascl1	23.2			2.90814	-3.55379	0.0851532	6.09844	68.5194	mtf2_ud	ascl1	101.765	37.1279	1.33218	2.15374	mtf2 ud_1	ascl1
E02	mtf2 48h_1	ascl1	21.51			1.44788	-1.94858	0.259072	6.06762	67.0709	mtf2_48h	ascl1	106.919	43.5199	3.66559	4.91522	mtf2 48h_1	ascl1
E03	pclwt ud_1	ascl1	22.6072			1.35835	2.62438	6.1662	2.85666	7.24336	pclwt_ud	ascl1	6.98815	16.9068	3.90028	3.35639	pclwt ud_1	ascl1
E04	pclwt 48h_1	ascl1	21.98			0.950567	2.96418	7.8038	3.79448	13.8756	pclwt_48h	ascl1	9.93593	19.4534	5.17429	4.86144	pclwt 48h_1	ascl1
E05	mtf2 ud input_1	ascl1	23.6138	20.2919	16.9699										100	100	mtf2 ud input_1	ascl1
E06	mtf2 48h input_1	ascl1	23.384	20.0621	16.7402										100	100	mtf2 48h input_1	ascl1
E07	pclwt ud input_1	ascl1	24.5708	21.2488	17.9269										100	100	pclwt ud input_1	ascl1
E08	pclwt 48h input_1	ascl1	24.3514	21.0294	17.7075										100	100	pclwt 48h input_1	ascl1
E09	mtf2 ud_2	ascl1	25.46			1.74889	7.66849	203.444	2.52016	5.73646					2.9753		mtf2 ud_2	ascl1
E10	mtf2 48h_2	ascl1	24.41			0.697862	7.73863	213.58	4.31969	19.9689					6.16485		mtf2 48h_2	ascl1
E11	pclwt ud_2	ascl1	23.9778			1.83007	2.96534	7.8101	4.73174	26.5702					2.8125		pclwt ud_2	ascl1
E12	pclwt 48h_2	ascl1	23.24			1.13651	3.59312	12.0681	4.64566	25.0312					4.54858		pclwt 48h_2	ascl1
F01	mtf2 ud input_2	ascl1	27.033	23.7111	20.3892										100		mtf2 ud input_2	ascl1
F02	mtf2 48h input_2	ascl1	27.0341	23.7121	20.3902										100		mtf2 48h input_2	ascl1
F03	pclwt ud input_2	ascl1	25.4697	22.1478	18.8258										100		pclwt ud input_2	ascl1
F04	pclwt 48h input_2	ascl1	25.4254	22.1035	18.7816										100		pclwt 48h input_2	ascl1
F05	mtf2 ud_1	gata4	28.4			2.85706	-3.50271	0.0882222	6.14952	70.9889	mtf2_ud	gata4	27.29	36.2627	1.38019	1.08856	mtf2 ud_1	gata4
F06	mtf2 48h_1	gata4	29.2			4.25461	-4.7553	0.0370264	3.26089	9.58573	mtf2_48h	gata4	9.1082	5.64272	0.523884	0.52431	mtf2 48h_1	gata4
F07	pclwt ud_1	gata4	24.53			1.14822	2.83451	7.13301	3.06679	8.37906	pclwt_ud	gata4	8.46734	20.8623	4.51181	4.02075	pclwt ud_1	gata4
F08	pclwt 48h_1	gata4	26.52			3.05134	0.863405	1.81933	1.6937	3.23486	pclwt_48h	gata4	2.80705	5.55293	1.2063	1.3183	pclwt 48h_1	gata4
F09	mtf2 ud input_1	gata4	28.8649	25.5429	22.221										100	100	mtf2 ud input_1	gata4
F10	mtf2 48h input_1	gata4	28.2673	24.9454	21.6235										100	100	mtf2 48h input_1	gata4
F11	pclwt ud input_1	gata4	26.7037	23.3818	20.0599										100	100	pclwt ud input_1	gata4
F12	pclwt 48h input_1	gata4	26.7906	23.4687	20.1467										100	100	pclwt 48h input_1	gata4
G01	mtf2 ud_2	gata4	25.236			3.64941	5.76797	54.4919	0.619643	1.53649					0.796925		mtf2 ud_2	gata4
G02	mtf2 48h_2	gata4	25.5334			4.25226	4.18423	18.1794	0.765286	1.69971					0.524737		mtf2 48h_2	gata4
G03	pclwt ud_2	gata4	24.05			1.50239	3.29303	9.80166	5.05942	33.3456					3.52969		pclwt ud_2	gata4
G04	pclwt 48h_2	gata4	25.4			2.80562	1.92401	3.79477	2.97655	7.871					1.43029		pclwt 48h_2	gata4
G05	mtf2 ud input_2	gata4	24.9085	21.5866	18.2647										100		mtf2 ud input_2	gata4
G06	mtf2 48h input_2	gata4	24.6031	21.2812	17.9592										100		mtf2 48h input_2	gata4
G07	pclwt ud input_2	gata4	25.8696	22.5476	19.2257										100		pclwt ud input_2	gata4
G08	pclwt 48h input_2	gata4	25.9163	22.5944	19.2725										100		pclwt 48h input_2	gata4
G09	mtf2 ud_1	sox17	28.26			5.15906	-5.80472	0.0178898	3.84752	14.3952	mtf2_ud	sox17	19.5634	7.74899	0.279877	0.425916	mtf2 ud_1	sox17
G10	mtf2 48h_1	sox17	27.12			4.13558	-4.63628	0.0402107	3.37992	10.4101	mtf2_48h	sox17	27.4417	7.76888	0.568939	1.07598	mtf2 48h_1	sox17
G11	pclwt ud_1	sox17	23.01			1.65686	2.32587	5.01367	2.55814	5.8895	pclwt_ud	sox17	6.19964	15.5078	3.17128	2.91546	pclwt ud_1	sox17
G12	pclwt 48h_1	sox17	23.34			1.82685	2.0879	4.25128	2.9182	7.559	pclwt_48h	sox17	3.89892	7.45758	2.8188	2.07777	pclwt 48h_1	sox17
H01	mtf2 ud input_1	sox17	26.4229	23.1009	19.779										100	100	mtf2 ud input_1	sox17
H02	mtf2 48h input_1	sox17	26.3063	22.9844	19.6625										100	100	mtf2 48h input_1	sox17
H03	pclwt ud input_1	sox17	24.6751	21.3531	18.0312										100	100	pclwt ud input_1	sox17
H04	pclwt 48h input_1	sox17	24.8351	21.5132	18.1912										100	100	pclwt 48h input_1	sox17
H05	mtf2 ud_2	sox17	28.77			4.12796	5.28942	39.1089	0.141098	1.10274					0.571954		mtf2 ud_2	sox17
H06	mtf2 48h_2	sox17	27.63			2.65925	5.77724	54.8431	2.35829	5.12764					1.58301		mtf2 48h_2	sox17
H07	pclwt ud_2	sox17	24.63			1.9107	2.88472	7.3856	4.65111	25.126					2.65964		pclwt ud_2	sox17
H08	pclwt 48h_2	sox17	25.63			2.90321	1.82642	3.54656	2.87895	7.35617					1.33674		pclwt 48h_2	sox17
H09	mtf2 ud input_2	sox17	27.964	24.642	21.3201										100		mtf2 ud input_2	sox17
H10	mtf2 48h input_2	sox17	28.2927	24.9707	21.6488										100		mtf2 48h input_2	sox17
H11	pclwt ud input_2	sox17	26.0412	22.7193	19.3974										100		pclwt ud input_2	sox17
H12	pclwt 48h input_2	sox17	26.0487	22.7268	19.4049										100		pclwt 48h input_2	sox17
input adjustment
adjustment of Ct : (raw Ct- log2(10))

## Sheet: Suppl Fig 9 - k27me3 jarid2
Well	sample	primer	Cq	adjusted cq (input)	dCT(difference between sample and input)	ddCT(difference between chip and neg4)	fc (against neg4)	ddCT(difference between chip and actb)	fc (against actb)	Sample names		avg fc (against neg4)	avg fc (against actb)	%input	%input average	sample	primer
A01	jarid2 ud_1	actb	28.36		9.33193	1.13	2.18859	0	1	mtf2_ud	eomes	2.06023	1	0.155171	0.17855	jarid2 ud_1	actb
A02	jarid2 48h_1	actb	28.99		9.29193	-0.67	0.628507	#REF!	#REF!	mtf2_48h	eomes	0.559108	#REF!	0.159533	0.127196	jarid2 48h_1	actb
A03	jm8 ud_1	actb	29.36		9.48193	-0.05	0.965936	#REF!	#REF!	pclwt_ud	eomes	0.869859	#REF!	0.139848	0.127115	jm8 ud_1	actb
A04	jm8 48h_1	actb	30.01		11.0819	-1.77	0.293209	#REF!	#REF!	pclwt_48h	eomes	1.09924	#REF!	0.0461325	0.0865235	jm8 48h_1	actb
A05	jarid2 ud input_1	actb	22.35	19.0281										100	100	jarid2 ud input_1	actb
A06	jarid2 48h input_1	actb	23.02	19.6981										100	100	jarid2 48h input_1	actb
A07	jm8 ud input_1	actb	23.2	19.8781										100	100	jm8 ud input_1	actb
A08	jm8 48h input_1	actb	22.25	18.9281										100	100	jm8 48h input_1	actb
A09	jarid2 ud_2	actb	28.69		8.95193	0.95	1.93187							0.20193		jarid2 ud_2	actb
A10	jarid2 48h_2	actb	28.88		10.0419	-1.03	0.48971							0.094859		jarid2 48h_2	actb
A11	jm8 ud_2	actb	29.47		9.77193	-0.37	0.773782							0.114382		jm8 ud_2	actb
A12	jm8 48h_2	actb	29.85		9.62193	0.93	1.90528							0.126914		jm8 48h_2	actb
B01	jarid2 ud input_2	actb	23.06	19.7381										100		jarid2 ud input_2	actb
B02	jarid2 48h input_2	actb	22.16	18.8381										100		jarid2 48h input_2	actb
B03	jm8 ud input_2	actb	23.02	19.6981										100		jm8 ud input_2	actb
B04	jm8 48h input_2	actb	23.55	20.2281										100		jm8 48h input_2	actb
B05	jarid2 ud_1	neg4	28.2		10.4619	-6.21	0.0135084							0.0708999	0.0877128	jarid2 ud_1	neg4
B06	jarid2 48h_1	neg4	27.98		8.62193	-3.97	0.0638133							0.253829	0.223767	jarid2 48h_1	neg4
B07	jm8 ud_1	neg4	29.36		9.43193	-4.94	0.0325771							0.144779	0.1463	jm8 ud_1	neg4
B08	jm8 48h_1	neg4	29.54		9.31193	-4.11	0.0579118							0.157337	0.111974	jm8 48h_1	neg4
B09	jarid2 ud input_1	neg4	21.06	17.7381										100	100	jarid2 ud input_1	neg4
B10	jarid2 48h input_1	neg4	22.68	19.3581										100	100	jarid2 48h input_1	neg4
B11	jm8 ud input_1	neg4	23.25	19.9281										100	100	jm8 ud input_1	neg4
B12	jm8 48h input_1	neg4	23.55	20.2281										100	100	jm8 48h input_1	neg4
C01	jarid2 ud_2	neg4	29.63		9.90193	-6	0.015625							0.104526		jarid2 ud_2	neg4
C02	jarid2 48h_2	neg4	29.56		9.01193	-3.84	0.0698304							0.193704		jarid2 48h_2	neg4
C03	jm8 ud_2	neg4	30.23		9.40193	-5.053	0.0301228							0.147822		jm8 ud_2	neg4
C04	jm8 48h_2	neg4	30.69		10.5519	-5.91	0.0166308							0.0666121		jm8 48h_2	neg4
C05	jarid2 ud input_2	neg4	23.05	19.7281										100		jarid2 ud input_2	neg4
C06	jarid2 48h input_2	neg4	23.87	20.5481										100		jarid2 48h input_2	neg4
C07	jm8 ud input_2	neg4	24.15	20.8281										100		jm8 ud input_2	neg4
C08	jm8 48h input_2	neg4	23.46	20.1381										100		jm8 48h input_2	neg4
C09	jarid2 ud_1	eomes	22.95		4.25193	6.21	74.028	5.08	33.8246	mtf2_ud	eomes	69.014	33.4765	5.24858	5.96911	jarid2 ud_1	eomes
C10	jarid2 48h_1	eomes	23.68		4.65193	3.97	15.6707	4.64	24.9333	mtf2_48h	eomes	14.9956	27.0879	3.97768	3.3758	jarid2 48h_1	eomes
C11	jm8 ud_1	eomes	24.52		4.49193	4.94	30.6965	4.99	31.779	pclwt_ud	eomes	31.9469	37.3409	4.44421	4.67575	jm8 ud_1	eomes
C12	jm8 48h_1	eomes	24.99		5.20193	4.11	17.2677	5.88	58.892	pclwt_48h	eomes	38.6986	45.2257	2.71684	3.36109	jm8 48h_1	eomes
D01	jarid2 ud input_1	eomes	22.02	18.6981										100	100	jarid2 ud input_1	eomes
D02	jarid2 48h input_1	eomes	22.35	19.0281										100	100	jarid2 48h input_1	eomes
D03	jm8 ud input_1	eomes	23.35	20.0281										100	100	jm8 ud input_1	eomes
D04	jm8 48h input_1	eomes	23.11	19.7881										100	100	jm8 48h input_1	eomes
D05	jarid2 ud_2	eomes	22.56		3.90193	6	64	5.05	33.1285	mtf2_ud	eomes			6.68964		jarid2 ud_2	eomes
D06	jarid2 48h_2	eomes	23.54		5.17193	3.84	14.3204	4.87	29.2426	mtf2_48h	eomes			2.77392		jarid2 48h_2	eomes
D07	jm8 ud_2	eomes	24.577		4.34893	5.053	33.1974	5.423	42.9028	pclwt_ud	eomes			4.9073		jm8 ud_2	eomes
D08	jm8 48h_2	eomes	25.33		4.64193	5.91	60.1295	4.98	31.5594	pclwt_48h	eomes			4.00535		jm8 48h_2	eomes
D09	jarid2 ud input_2	eomes	21.98	18.6581										100		jarid2 ud input_2	eomes
D10	jarid2 48h input_2	eomes	21.69	18.3681										100		jarid2 48h input_2	eomes
D11	jm8 ud input_2	eomes	23.55	20.2281										100		jm8 ud input_2	eomes
D12	jm8 48h input_2	eomes	24.01	20.6881										100		jm8 48h input_2	eomes
E01	jarid2 ud_1	ascl1	23.01		6.31193	4.15	17.7531	3.02	8.11168	mtf2_ud	ascl1	22.3309	11.0202	1.25869	2.03567	jarid2 ud_1	ascl1
E02	jarid2 48h_1	ascl1	22.22		4.22193	4.4	21.1121	5.07	33.5909	mtf2_48h	ascl1	24.5818	45.4363	5.35887	5.39627	jarid2 48h_1	ascl1
E03	jm8 ud_1	ascl1	23.99		5.00193	4.43	21.5557	4.48	22.3159	pclwt_ud	ascl1	24.42	28.7884	3.12083	3.57702	jm8 ud_1	ascl1
E04	jm8 48h_1	ascl1	24.02		4.39193	4.92	30.2738	6.69	103.25	pclwt_48h	ascl1	64.659	77.6171	4.76319	5.68036	jm8 48h_1	ascl1
E05	jarid2 ud input_1	ascl1	20.02	16.6981										100	100	jarid2 ud input_1	ascl1
E06	jarid2 48h input_1	ascl1	21.32	17.9981										100	100	jarid2 48h input_1	ascl1
E07	jm8 ud input_1	ascl1	22.31	18.9881										100	100	jm8 ud input_1	ascl1
E08	jm8 48h input_1	ascl1	22.95	19.6281										100	100	jm8 48h input_1	ascl1
E09	jarid2 ud_2	ascl1	22.85		5.15193	4.75	26.9087	3.8	13.9288					2.81265		jarid2 ud_2	ascl1
E10	jarid2 48h_2	ascl1	21.96		4.20193	4.81	28.0514	5.84	57.2816					5.43367		jarid2 48h_2	ascl1
E11	jm8 ud_2	ascl1	23.96		4.63193	4.77	27.2843	5.14	35.261					4.03321		jm8 ud_2	ascl1
E12	jm8 48h_2	ascl1	23.65		3.92193	6.63	99.0442	5.7	51.9842					6.59754		jm8 48h_2	ascl1
F01	jarid2 ud input_2	ascl1	21.02	17.6981										100		jarid2 ud input_2	ascl1
F02	jarid2 48h input_2	ascl1	21.08	17.7581										100		jarid2 48h input_2	ascl1
F03	jm8 ud input_2	ascl1	22.65	19.3281										100		jm8 ud input_2	ascl1
F04	jm8 48h input_2	ascl1	23.05	19.7281										100		jm8 48h input_2	ascl1
F05	jarid2 ud_1	gata4	22.85		5.54193	4.92	30.2738	3.79	13.8326	mtf2_ud	gata4	27.1789	13.1496	2.14641	2.3319	jarid2 ud_1	gata4
F06	jarid2 48h_1	gata4	24.96		6.92193	1.7	3.24901	2.37	5.16941	mtf2_48h	gata4	3.15076	5.70136	0.824692	0.707989	jarid2 48h_1	gata4
F07	jm8 ud_1	gata4	23.41		4.88193	4.55	23.4254	4.6	24.2515	pclwt_ud	gata4	22.717	26.3472	3.39151	3.32243	jm8 ud_1	gata4
F08	jm8 48h_1	gata4	25.66		6.93193	2.38	5.20537	4.15	17.7531	pclwt_48h	gata4	7.99162	11.705	0.818996	0.768466	jm8 48h_1	gata4
F09	jarid2 ud input_1	gata4	20.63	17.3081										100	100	jarid2 ud input_1	gata4
F10	jarid2 48h input_1	gata4	21.36	18.0381										100	100	jarid2 48h input_1	gata4
F11	jm8 ud input_1	gata4	21.85	18.5281										100	100	jm8 ud input_1	gata4
F12	jm8 48h input_1	gata4	22.05	18.7281										100	100	jm8 48h input_1	gata4
G01	jarid2 ud_2	gata4	23.02		5.31193	4.59	24.0839	3.64	12.4666					2.51739		jarid2 ud_2	gata4
G02	jarid2 48h_2	gata4	25.08		7.40193	1.61	3.05252	2.64	6.23332					0.591286		jarid2 48h_2	gata4
G03	jm8 ud_2	gata4	23.98		4.94193	4.46	22.0087	4.83	28.443					3.25335		jm8 ud_2	gata4
G04	jm8 48h_2	gata4	25.98		7.12193	3.43	10.7779	2.5	5.65685					0.717936		jm8 48h_2	gata4
G05	jarid2 ud input_2	gata4	21.03	17.7081										100		jarid2 ud input_2	gata4
G06	jarid2 48h input_2	gata4	21	17.6781										100		jarid2 48h input_2	gata4
G07	jm8 ud input_2	gata4	22.36	19.0381										100		jm8 ud input_2	gata4
G08	jm8 48h input_2	gata4	22.18	18.8581										100		jm8 48h input_2	gata4
G09	jarid2 ud_1	sox17	22.56		5.03193	5.43	43.1115	4.3	19.6983	mtf2_ud	sox17	32.2592	15.3896	3.0566	2.64708	jarid2 ud_1	sox17
G10	jarid2 48h_1	sox17	21		5.12193	3.5	11.3137	4.17	18.0009	mtf2_48h	sox17	9.13906	16.1112	2.87175	2.11039	jarid2 48h_1	sox17
G11	jm8 ud_1	sox17	23.02		5.31193	4.12	17.3878	4.17	18.0009	pclwt_ud	sox17	14.8841	17.0005	2.51739	2.17375	jm8 ud_1	sox17
G12	jm8 48h_1	sox17	22.95		5.83193	3.48	11.1579	5.25	38.0546	pclwt_48h	sox17	28.8425	31.2374	1.75556	2.42741	jm8 48h_1	sox17
H01	jarid2 ud input_1	sox17	20.85	17.5281										100	100	jarid2 ud input_1	sox17
H02	jarid2 48h input_1	sox17	19.2	15.8781										100	100	jarid2 48h input_1	sox17
H03	jm8 ud input_1	sox17	21.03	17.7081										100	100	jm8 ud input_1	sox17
H04	jm8 48h input_1	sox17	20.44	17.1181										100	100	jm8 48h input_1	sox17
H05	jarid2 ud_2	sox17	22.85		5.48193	4.42	21.4068	3.47	11.0809					2.23756		jarid2 ud_2	sox17
H06	jarid2 48h_2	sox17	23.07		6.21193	2.8	6.9644	3.83	14.2215					1.34904		jarid2 48h_2	sox17
H07	jm8 ud_2	sox17	23.56		5.77193	3.63	12.3805	4	16					1.83011		jm8 ud_2	sox17
H08	jm8 48h_2	sox17	24.05		5.01193	5.54	46.5271	4.61	24.4201					3.09927		jm8 48h_2	sox17
H09	jarid2 ud input_2	sox17	20.69	17.3681										100		jarid2 ud input_2	sox17
H10	jarid2 48h input_2	sox17	20.18	16.8581										100		jarid2 48h input_2	sox17
H11	jm8 ud input_2	sox17	21.11	17.7881										100		jm8 ud input_2	sox17
H12	jm8 48h input_2	sox17	22.36	19.0381										100		jm8 48h input_2	sox17

## Sheet: Suppl Fig 9 - k4me3 mtf2
Well	sample	primer	Cq		adjusted cq (input)	dCT(difference between sample and input)	ddCT(difference between chip and neg4)	fc (against neg4)	ddCT(difference between chip and actb)	fc (against actb)	Sample names		avg fc (against neg4)	%input	%input average	sample	primer
B05	mtf2 ud_1	neg4	30.125			6.88493	-6.63174	0.0100844						0.0846116	0.0496182	mtf2 ud_1	neg4
B06	mtf2 48h_1	neg4	30.2			7.30693	-7.87244	0.00426736						0.0631532	0.0460088	mtf2 48h_1	neg4
B07	pclwt ud_1	neg4	30.748			7.61057	-6.29061	0.0127743						0.051167	0.119979	pclwt ud_1	neg4
B08	pclwt 48h_1	neg4	30.2658			7.21149	-7.28377	0.0064175						0.0674724	0.141382	pclwt 48h_1	neg4
B09	mtf2 ud input_1	neg4	26.562	23.2401	19.9181									100	100	mtf2 ud input_1	neg4
B10	mtf2 48h input_1	neg4	26.215	22.8931	19.5711									100	100	mtf2 48h input_1	neg4
B11	pclwt ud input_1	neg4	26.4594	23.1374	19.8155									100	100	pclwt ud input_1	neg4
B12	pclwt 48h input_1	neg4	26.3762	23.0543	19.7324									100	100	pclwt 48h input_1	neg4
C01	mtf2 ud_2	neg4	32.2755			9.41738	-8.5732	0.00262549						0.0146247		mtf2 ud_2	neg4
C02	mtf2 48h_2	neg4	31.2072			8.43649	-8.76192	0.00230356						0.0288644		mtf2 48h_2	neg4
C03	pclwt ud_2	neg4	28.5251			5.72707	-4.10767	0.0580055						0.188791		pclwt ud_2	neg4
C04	pclwt 48h_2	neg4	28.4356			5.53756	-4.44513	0.0459073						0.215292		pclwt 48h_2	neg4
C05	mtf2 ud input_2	neg4	26.18	22.8581	19.5362									100		mtf2 ud input_2	neg4
C06	mtf2 48h input_2	neg4	26.0927	22.7707	19.4488									100		mtf2 48h input_2	neg4
C07	pclwt ud input_2	neg4	26.12	22.7981	19.4761									100		pclwt ud input_2	neg4
C08	pclwt 48h input_2	neg4	26.22	22.8981	19.5761									100		pclwt 48h input_2	neg4
C09	mtf2 ud_1	eomes	30.124			0.253191	6.63174	99.1635	#REF!	#REF!	mtf2_ud	eomes	240.022	8.39038	6.98032	mtf2 ud_1	eomes
C10	mtf2 48h_1	eomes	29.1			-0.565513	7.87244	234.337	#REF!	#REF!	mtf2_48h	eomes	334.223	14.7991	13.6647	mtf2 48h_1	eomes
C11	pclwt ud_1	eomes	26.52			1.31996	6.29061	78.2819	#REF!	#REF!	pclwt_ud	eomes	47.7608	4.00546	3.63008	pclwt ud_1	eomes
C12	pclwt 48h_1	eomes	24.95			-0.0722855	7.28377	155.824	#REF!	#REF!	pclwt_48h	eomes	88.8035	10.5138	7.60176	pclwt 48h_1	eomes
D01	mtf2 ud input_1	eomes	33.1927	29.8708	26.5489									100	100	mtf2 ud input_1	eomes
D02	mtf2 48h input_1	eomes	32.9874	29.6655	26.3436									100	100	mtf2 48h input_1	eomes
D03	pclwt ud input_1	eomes	28.522	25.2	21.8781									100	100	pclwt ud input_1	eomes
D04	pclwt 48h input_1	eomes	28.3442	25.0223	21.7004									100	100	pclwt 48h input_1	eomes
D05	mtf2 ud_2	eomes	27.65			0.844186	8.5732	380.881	#REF!	#REF!	mtf2_ud	eomes		5.57025		mtf2 ud_2	eomes
D06	mtf2 48h_2	eomes	26.49			-0.325423	8.76192	434.11	#REF!	#REF!	mtf2_48h	eomes		12.5303		mtf2 48h_2	eomes
D07	pclwt ud_2	eomes	23.94			1.6194	4.10767	17.2397	#REF!	#REF!	pclwt_ud	eomes		3.25471		pclwt ud_2	eomes
D08	pclwt 48h_2	eomes	23.56			1.09243	4.44513	21.783	#REF!	#REF!	pclwt_48h	eomes		4.68971		pclwt 48h_2	eomes
D09	mtf2 ud input_2	eomes	30.1277	26.8058	23.4839									100		mtf2 ud input_2	eomes
D10	mtf2 48h input_2	eomes	30.1374	26.8154	23.4935									100		mtf2 48h input_2	eomes
D11	pclwt ud input_2	eomes	25.6425	22.3206	18.9987									100		pclwt ud input_2	eomes
D12	pclwt 48h input_2	eomes	25.7895	22.4676	19.1456									100		pclwt 48h input_2	eomes
E01	mtf2 ud_1	ascl1	23.2			2.90814	3.97679	15.7446	#REF!	#REF!	mtf2_ud	ascl1	45.6245	1.33218	1.2182	mtf2 ud_1	ascl1
E02	mtf2 48h_1	ascl1	25.02			4.95788	2.34905	5.09487	#REF!	#REF!	mtf2_48h	ascl1	72.5158	0.321758	2.18047	mtf2 48h_1	ascl1
E03	pclwt ud_1	ascl1	24.52			3.27116	4.33941	20.2438	#REF!	#REF!	pclwt_ud	ascl1	11.9813	1.03582	0.868947	pclwt ud_1	ascl1
E04	pclwt 48h_1	ascl1	24.11			3.08057	4.13092	17.5199	#REF!	#REF!	pclwt_48h	ascl1	11.8573	1.18211	1.2579	pclwt 48h_1	ascl1
E05	mtf2 ud input_1	ascl1	23.6138	20.2919	16.9699									100	100	mtf2 ud input_1	ascl1
E06	mtf2 48h input_1	ascl1	23.384	20.0621	16.7402									100	100	mtf2 48h input_1	ascl1
E07	pclwt ud input_1	ascl1	24.5708	21.2488	17.9269									100	100	pclwt ud input_1	ascl1
E08	pclwt 48h input_1	ascl1	24.3514	21.0294	17.7075									100	100	pclwt 48h input_1	ascl1
E09	mtf2 ud_2	ascl1	26.89			3.17889	6.23849	75.5043	#REF!	#REF!				1.10423		mtf2 ud_2	ascl1
E10	mtf2 48h_2	ascl1	25.02			1.30786	7.12863	139.937	#REF!	#REF!				4.03919		mtf2 48h_2	ascl1
E11	pclwt ud_2	ascl1	25.98			3.83223	1.89484	3.71881	#REF!	#REF!				0.702077		pclwt ud_2	ascl1
E12	pclwt 48h_2	ascl1	25.01			2.90651	2.63105	6.19478	#REF!	#REF!				1.33368		pclwt 48h_2	ascl1
F01	mtf2 ud input_2	ascl1	27.033	23.7111	20.3892									100		mtf2 ud input_2	ascl1
F02	mtf2 48h input_2	ascl1	27.0341	23.7121	20.3902									100		mtf2 48h input_2	ascl1
F03	pclwt ud input_2	ascl1	25.4697	22.1478	18.8258									100		pclwt ud input_2	ascl1
F04	pclwt 48h input_2	ascl1	25.4254	22.1035	18.7816									100		pclwt 48h input_2	ascl1
F05	mtf2 ud_1	gata4	26.4			0.85706	6.02787	65.2483	#REF!	#REF!	mtf2_ud	gata4	220.543	5.52077	5.50864	mtf2 ud_1	gata4
F06	mtf2 48h_1	gata4	24.87			-0.0753905	7.38232	166.84	#REF!	#REF!	mtf2_48h	gata4	225.214	10.5365	9.36102	mtf2 48h_1	gata4
F07	pclwt ud_1	gata4	25.25			1.86822	5.74235	53.5327	#REF!	#REF!	pclwt_ud	gata4	31.776	2.73911	2.31532	pclwt ud_1	gata4
F08	pclwt 48h_1	gata4	24.99			1.52134	5.69015	51.6304	#REF!	#REF!	pclwt_48h	gata4	33.3415	3.48362	3.36216	pclwt 48h_1	gata4
F09	mtf2 ud input_1	gata4	28.8649	25.5429	22.221									100	100	mtf2 ud input_1	gata4
F10	mtf2 48h input_1	gata4	28.2673	24.9454	21.6235									100	100	mtf2 48h input_1	gata4
F11	pclwt ud input_1	gata4	26.7037	23.3818	20.0599									100	100	pclwt ud input_1	gata4
F12	pclwt 48h input_1	gata4	26.7906	23.4687	20.1467									100	100	pclwt 48h input_1	gata4
G01	mtf2 ud_2	gata4	22.45			0.863412	8.55397	375.838	#REF!	#REF!				5.49651		mtf2 ud_2	gata4
G02	mtf2 48h_2	gata4	21.57			0.288842	8.14765	283.588	#REF!	#REF!				8.18559		mtf2 48h_2	gata4
G03	pclwt ud_2	gata4	24.95			2.40237	3.3247	10.0192	#REF!	#REF!				1.89153		pclwt ud_2	gata4
G04	pclwt 48h_2	gata4	24.22			1.62562	3.91194	15.0526	#REF!	#REF!				3.24071		pclwt 48h_2	gata4
G05	mtf2 ud input_2	gata4	24.9085	21.5866	18.2647									100		mtf2 ud input_2	gata4
G06	mtf2 48h input_2	gata4	24.6031	21.2812	17.9592									100		mtf2 48h input_2	gata4
G07	pclwt ud input_2	gata4	25.8696	22.5476	19.2257									100		pclwt ud input_2	gata4
G08	pclwt 48h input_2	gata4	25.9163	22.5944	19.2725									100		pclwt 48h input_2	gata4
G09	mtf2 ud_1	sox17	25.12			2.01906	4.86587	29.1589	#REF!	#REF!	mtf2_ud	sox17	196.785	2.46719	3.89829	mtf2 ud_1	sox17
G10	mtf2 48h_1	sox17	25.23			2.24558	5.06135	33.39	#REF!	#REF!	mtf2_48h	sox17	70.4095	2.10869	2.60478	mtf2 48h_1	sox17
G11	pclwt ud_1	sox17	24.05			2.69686	4.9137	30.142	#REF!	#REF!	pclwt_ud	sox17	18.5205	1.54228	1.42237	pclwt ud_1	sox17
G12	pclwt 48h_1	sox17	25.02			3.50685	3.70464	13.0379	#REF!	#REF!	pclwt_48h	sox17	8.83931	0.879698	0.939404	pclwt 48h_1	sox17
H01	mtf2 ud input_1	sox17	26.4229	23.1009	19.779									100	100	mtf2 ud input_1	sox17
H02	mtf2 48h input_1	sox17	26.3063	22.9844	19.6625									100	100	mtf2 48h input_1	sox17
H03	pclwt ud input_1	sox17	24.6751	21.3531	18.0312									100	100	pclwt ud input_1	sox17
H04	pclwt 48h input_1	sox17	24.8351	21.5132	18.1912									100	100	pclwt 48h input_1	sox17
H05	mtf2 ud_2	sox17	25.55			0.907958	8.50942	364.411	#REF!	#REF!				5.32939		mtf2 ud_2	sox17
H06	mtf2 48h_2	sox17	26.66			1.68925	6.74724	107.429	#REF!	#REF!				3.10087		mtf2 48h_2	sox17
H07	pclwt ud_2	sox17	25.66			2.9407	2.78637	6.89892	#REF!	#REF!				1.30245		pclwt ud_2	sox17
H08	pclwt 48h_2	sox17	26.05			3.32321	2.21435	4.64073	#REF!	#REF!				0.99911		pclwt 48h_2	sox17
H09	mtf2 ud input_2	sox17	27.964	24.642	21.3201									100		mtf2 ud input_2	sox17
H10	mtf2 48h input_2	sox17	28.2927	24.9707	21.6488									100		mtf2 48h input_2	sox17
H11	pclwt ud input_2	sox17	26.0412	22.7193	19.3974									100		pclwt ud input_2	sox17
H12	pclwt 48h input_2	sox17	26.0487	22.7268	19.4049									100		pclwt 48h input_2	sox17

## Sheet: Suppl Fig 9 - k4me3 jarid
Well	sample	primer	Cq	adjusted cq (input)	dCT(difference between sample and input)	ddCT(difference between chip and neg4)	fc (against neg4)	ddCT(difference between chip and actb)	fc (against actb)	Sample names		avg fc (against neg4)	%input	%input average	sample	primer
B05	jarid2 ud_1	neg4	28.2		10.4619	-4.93	0.0328036						0.0708999	0.0877128	jarid2 ud_1	neg4
B06	jarid2 48h_1	neg4	29.36		10.0019	-4.73	0.0376815						0.0975258	0.145615	jarid2 48h_1	neg4
B07	jm8 ud_1	neg4	30.22		10.2919	-4.29	0.0511189						0.0797666	0.113794	jm8 ud_1	neg4
B08	jm8 48h_1	neg4	30.14		9.91193	-4.81	0.0356489						0.103804	0.0852078	jm8 48h_1	neg4
B09	jarid2 ud input_1	neg4	21.06	17.7381									100	100	jarid2 ud input_1	neg4
B10	jarid2 48h input_1	neg4	22.68	19.3581									100	100	jarid2 48h input_1	neg4
B11	jm8 ud input_1	neg4	23.25	19.9281									100	100	jm8 ud input_1	neg4
B12	jm8 48h input_1	neg4	23.55	20.2281									100	100	jm8 48h input_1	neg4
C01	jarid2 ud_2	neg4	29.63		9.90193	-4	0.0625						0.104526		jarid2 ud_2	neg4
C02	jarid2 48h_2	neg4	29.56		9.01193	-4.16	0.0559391						0.193704		jarid2 48h_2	neg4
C03	jm8 ud_2	neg4	30.23		9.40193	-3.6	0.0824692						0.147822		jm8 ud_2	neg4
C04	jm8 48h_2	neg4	30.69		10.5519	-5.19	0.0273939						0.0666121		jm8 48h_2	neg4
C05	jarid2 ud input_2	neg4	23.05	19.7281									100		jarid2 ud input_2	neg4
C06	jarid2 48h input_2	neg4	23.87	20.5481									100		jarid2 48h input_2	neg4
C07	jm8 ud input_2	neg4	24.15	20.8281									100		jm8 ud input_2	neg4
C08	jm8 48h input_2	neg4	23.46	20.1381									100		jm8 48h input_2	neg4
C09	jarid2 ud_1	eomes	24.23		5.53193	4.93	30.4844	#REF!	#REF!	mtf2_ud	eomes	23.2422	2.16134	1.91688	jarid2 ud_1	eomes
C10	jarid2 48h_1	eomes	24.3		5.27193	4.73	26.5382	#REF!	#REF!	mtf2_48h	eomes	22.2074	2.58816	3.02547	jarid2 48h_1	eomes
C11	jm8 ud_1	eomes	26.03		6.00193	4.29	19.5622	#REF!	#REF!	pclwt_ud	eomes	15.844	1.56041	1.67643	jm8 ud_1	eomes
C12	jm8 48h_1	eomes	24.89		5.10193	4.81	28.0514	#REF!	#REF!	pclwt_48h	eomes	32.2779	2.91183	2.67174	jm8 48h_1	eomes
D01	jarid2 ud input_1	eomes	22.02	18.6981									100	100	jarid2 ud input_1	eomes
D02	jarid2 48h input_1	eomes	22.35	19.0281									100	100	jarid2 48h input_1	eomes
D03	jm8 ud input_1	eomes	23.35	20.0281									100	100	jm8 ud input_1	eomes
D04	jm8 48h input_1	eomes	23.11	19.7881									100	100	jm8 48h input_1	eomes
D05	jarid2 ud_2	eomes	24.56		5.90193	4	16	#REF!	#REF!	mtf2_ud	eomes		1.67241		jarid2 ud_2	eomes
D06	jarid2 48h_2	eomes	23.22		4.85193	4.16	17.8766	#REF!	#REF!	mtf2_48h	eomes		3.46277		jarid2 48h_2	eomes
D07	jm8 ud_2	eomes	26.03		5.80193	3.6	12.1257	#REF!	#REF!	pclwt_ud	eomes		1.79244		jm8 ud_2	eomes
D08	jm8 48h_2	eomes	26.05		5.36193	5.19	36.5044	#REF!	#REF!	pclwt_48h	eomes		2.43164		jm8 48h_2	eomes
D09	jarid2 ud input_2	eomes	21.98	18.6581									100		jarid2 ud input_2	eomes
D10	jarid2 48h input_2	eomes	21.69	18.3681									100		jarid2 48h input_2	eomes
D11	jm8 ud input_2	eomes	23.55	20.2281									100		jm8 ud input_2	eomes
D12	jm8 48h input_2	eomes	24.01	20.6881									100		jm8 48h input_2	eomes
E01	jarid2 ud_1	ascl1	21.25		4.55193	5.91	60.1295	#REF!	#REF!	mtf2_ud	ascl1	48.9606	4.26317	4.10669	jarid2 ud_1	ascl1
E02	jarid2 48h_1	ascl1	25.23		7.23193	2.77	6.82108	#REF!	#REF!	mtf2_48h	ascl1	4.73005	0.665231	0.58821	jarid2 48h_1	ascl1
E03	jm8 ud_1	ascl1	24.02		5.03193	5.26	38.3193	#REF!	#REF!	pclwt_ud	ascl1	32.2461	3.0566	3.46276	jm8 ud_1	ascl1
E04	jm8 48h_1	ascl1	26.11		6.48193	3.43	10.7779	#REF!	#REF!	pclwt_48h	ascl1	14.3894	1.11878	1.15893	jm8 48h_1	ascl1
E05	jarid2 ud input_1	ascl1	20.02	16.6981									100	100	jarid2 ud input_1	ascl1
E06	jarid2 48h input_1	ascl1	21.32	17.9981									100	100	jarid2 48h input_1	ascl1
E07	jm8 ud input_1	ascl1	22.31	18.9881									100	100	jm8 ud input_1	ascl1
E08	jm8 48h input_1	ascl1	22.95	19.6281									100	100	jm8 48h input_1	ascl1
E09	jarid2 ud_2	ascl1	22.36		4.66193	5.24	37.7918	#REF!	#REF!				3.95021		jarid2 ud_2	ascl1
E10	jarid2 48h_2	ascl1	25.37		7.61193	1.4	2.63902	#REF!	#REF!				0.511189		jarid2 48h_2	ascl1
E11	jm8 ud_2	ascl1	24.02		4.69193	4.71	26.1729	#REF!	#REF!				3.86891		jm8 ud_2	ascl1
E12	jm8 48h_2	ascl1	26.11		6.38193	4.17	18.0009	#REF!	#REF!				1.19908		jm8 48h_2	ascl1
F01	jarid2 ud input_2	ascl1	21.02	17.6981									100		jarid2 ud input_2	ascl1
F02	jarid2 48h input_2	ascl1	21.08	17.7581									100		jarid2 48h input_2	ascl1
F03	jm8 ud input_2	ascl1	22.65	19.3281									100		jm8 ud input_2	ascl1
F04	jm8 48h input_2	ascl1	23.05	19.7281									100		jm8 48h input_2	ascl1
F05	jarid2 ud_1	gata4	22.35		5.04193	5.42	42.8137	#REF!	#REF!	mtf2_ud	gata4	33.4488	3.03549	2.77644	jarid2 ud_1	gata4
F06	jarid2 48h_1	gata4	23.95		5.91193	4.09	17.0299	#REF!	#REF!	mtf2_48h	gata4	11.484	1.66086	1.40555	jarid2 48h_1	gata4
F07	jm8 ud_1	gata4	24.41		5.88193	4.41	21.259	#REF!	#REF!	pclwt_ud	gata4	16.0184	1.69576	1.64448	jm8 ud_1	gata4
F08	jm8 48h_1	gata4	23.22		4.49193	5.42	42.8137	#REF!	#REF!	pclwt_48h	gata4	42.9626	4.44421	3.65798	jm8 48h_1	gata4
F09	jarid2 ud input_1	gata4	20.63	17.3081									100	100	jarid2 ud input_1	gata4
F10	jarid2 48h input_1	gata4	21.36	18.0381									100	100	jarid2 48h input_1	gata4
F11	jm8 ud input_1	gata4	21.85	18.5281									100	100	jm8 ud input_1	gata4
F12	jm8 48h input_1	gata4	22.05	18.7281									100	100	jm8 48h input_1	gata4
G01	jarid2 ud_2	gata4	23.02		5.31193	4.59	24.0839	#REF!	#REF!				2.51739		jarid2 ud_2	gata4
G02	jarid2 48h_2	gata4	24.12		6.44193	2.57	5.93809	#REF!	#REF!				1.15023		jarid2 48h_2	gata4
G03	jm8 ud_2	gata4	25.01		5.97193	3.43	10.7779	#REF!	#REF!				1.5932		jm8 ud_2	gata4
G04	jm8 48h_2	gata4	23.98		5.12193	5.43	43.1115	#REF!	#REF!				2.87175		jm8 48h_2	gata4
G05	jarid2 ud input_2	gata4	21.03	17.7081									100		jarid2 ud input_2	gata4
G06	jarid2 48h input_2	gata4	21	17.6781									100		jarid2 48h input_2	gata4
G07	jm8 ud input_2	gata4	22.36	19.0381									100		jm8 ud input_2	gata4
G08	jm8 48h input_2	gata4	22.18	18.8581									100		jm8 48h input_2	gata4
G09	jarid2 ud_1	sox17	23.36		5.83193	4.63	24.761	#REF!	#REF!	mtf2_ud	sox17	22.2297	1.75556	1.90727	jarid2 ud_1	sox17
G10	jarid2 48h_1	sox17	23.02		7.14193	2.86	7.26015	#REF!	#REF!	mtf2_48h	sox17	6.10949	0.708052	0.8343	jarid2 48h_1	sox17
G11	jm8 ud_1	sox17	24.56		6.85193	3.44	10.8528	#REF!	#REF!	pclwt_ud	sox17	7.67653	0.865693	0.765462	jm8 ud_1	sox17
G12	jm8 48h_1	sox17	24.22		7.10193	2.81	7.01285	#REF!	#REF!	pclwt_48h	sox17	8.29634	0.727958	0.683046	jm8 48h_1	sox17
H01	jarid2 ud input_1	sox17	20.85	17.5281									100	100	jarid2 ud input_1	sox17
H02	jarid2 48h input_1	sox17	19.2	15.8781									100	100	jarid2 48h input_1	sox17
H03	jm8 ud input_1	sox17	21.03	17.7081									100	100	jm8 ud input_1	sox17
H04	jm8 48h input_1	sox17	20.44	17.1181									100	100	jm8 48h input_1	sox17
H05	jarid2 ud_2	sox17	22.97		5.60193	4.3	19.6983	#REF!	#REF!				2.05898		jarid2 ud_2	sox17
H06	jarid2 48h_2	sox17	23.56		6.70193	2.31	4.95883	#REF!	#REF!				0.960547		jarid2 48h_2	sox17
H07	jm8 ud_2	sox17	25.02		7.23193	2.17	4.50023	#REF!	#REF!				0.665231		jm8 ud_2	sox17
H08	jm8 48h_2	sox17	26.33		7.29193	3.26	9.57983	#REF!	#REF!				0.638133		jm8 48h_2	sox17
H09	jarid2 ud input_2	sox17	20.69	17.3681									100		jarid2 ud input_2	sox17
H10	jarid2 48h input_2	sox17	20.18	16.8581									100		jarid2 48h input_2	sox17
H11	jm8 ud input_2	sox17	21.11	17.7881									100		jm8 ud input_2	sox17
H12	jm8 48h input_2	sox17	22.36	19.0381									100		jm8 48h input_2	sox17

## Sheet: Suppl Fig 9 - EED226 K4me3
	+226
	mtf2 ud_1	neg4	0.03256																													226
	mtf2 48h_1	neg4	0.07845																													0.03645	jarid2 ud_1	neg4
	pclwt ud_1	neg4	0.09584																													0.07548	jarid2 48h_1	neg4
	pclwt 48h_1	neg4	0.10256																													0.06523	jm8 ud_1	neg4
	mtf2 ud_1	eomes	7.52634																													0.08125	jm8 48h_1	neg4
	mtf2 48h_1	eomes	16.2356																													7.25	jarid2 ud_1	eomes
	pclwt ud_1	eomes	6.2478																	jarid2 set												9.2365	jarid2 48h_1	eomes
	pclwt 48h_1	eomes	10.2598																	% input												3.2658	jm8 ud_1	eomes
	mtf2 ud_1	ascl1	4.5682																													6.3325	jm8 48h_1	eomes
	mtf2 48h_1	ascl1	4.89567																													7.5256	jarid2 ud_1	ascl1
	pclwt ud_1	ascl1	5.26354																													4.2114	jarid2 48h_1	ascl1
	pclwt 48h_1	ascl1	4.28749																													8.7856	jm8 ud_1	ascl1
	mtf2 ud_1	gata4	8.23689																													5.3652	jm8 48h_1	ascl1
	mtf2 48h_1	gata4	13.2147																													6.8562	jarid2 ud_1	gata4
	pclwt ud_1	gata4	6.32658																													9.2223	jarid2 48h_1	gata4
	pclwt 48h_1	gata4	10.2212																													3.8547	jm8 ud_1	gata4
	mtf2 ud_1	sox17	8.36524																													6.2136	jm8 48h_1	gata4
	mtf2 48h_1	sox17	10.5684																				MTF2 UD + 226	PCLWT UD + 226	MTF2 48h + 226	PCLWT 48h + 226	JARID2 UD + 226	JM8 UD + 226	JARID2 48h + 226	JM8 48h + 226		5.2633	jarid2 ud_1	sox17
	pclwt ud_1	sox17	5.02363																			neg4	0.03256	0.09584	0.07845	0.10256	0.03645	0.06523	0.07548	0.08125		2.1414	jarid2 48h_1	sox17
	pclwt 48h_1	sox17	12.2036																			eomes	7.52634	6.2478	16.2356	10.2598	7.25	3.2658	9.2365	6.3325		3.0256	jm8 ud_1	sox17
																						ascl1	4.5682	5.26354	4.89567	4.28749	7.5256	8.7856	6.3325	5.3652		1.5623	jm8 48h_1	sox17
																						gata4	8.23689	6.32658	13.2147	10.2212	6.8562	3.8547	9.2223	6.2136
																						sox17	8.36524	5.02363	10.5684	12.2036	5.2633	3.0256	2.1414	1.5623
																							MTF2 UD	PCLWT UD	MTF2 48h	PCLWT 48h	JARID2 UD	JM8 UD	JARID2 48h	JM8 48h
																						neg4	0.0496182	0.119979	0.0460088	0.141382	0.0877128	0.113794	0.145615	0.0852078
																						eomes	6.98032	3.63008	13.6647	7.60176	1.91688	1.67643	3.02547	2.67174
																				Mtf2 set		ascl1	1.2182	0.868947	2.18047	1.2579	4.10669	3.46276	2.67174	1.15893
																				enrichment		gata4	5.50864	2.31532	9.36102	3.36216	2.77644	1.64448	1.40555	3.65798
																						sox17	3.89829	1.42237	2.60478	0.939404	1.90727	0.765462	0.8343	0.683046
																							MTF2 UD	MTF2 UD + 226	PCLWT UD	PCLWT UD + 226			MTF2 48h	MTF2 48h + 226	PCLWT 48h	PCLWT 48h + 226
																						neg4	0.0496182	0.03256	0.119979	0.09584		neg4	0.0460088	0.07845	0.141382	0.10256
																						eomes	6.98032	7.52634	3.63008	6.2478		eomes	13.6647	16.2356	7.60176	10.2598
																						ascl1	1.2182	4.5682	0.868947	5.26354		ascl1	2.18047	4.89567	1.2579	4.28749
																						gata4	5.50864	8.23689	2.31532	6.32658		gata4	9.36102	13.2147	3.36216	10.2212
																						sox17	3.89829	8.36524	1.42237	5.02363		sox17	2.60478	10.5684	0.939404	12.2036
																							JARID2 UD	JARID2 UD + 226	JM8 UD	JM8 UD + 226			JARID2 48h	JARID2 48h + 226	JM8 48h	JM8 48h + 226
																						neg4	0.0877128	0.03645	0.113794	0.06523		neg4	0.145615	0.07548	0.0852078	0.08125
																						eomes	1.91688	7.25	1.67643	3.2658		eomes	3.02547	9.2365	2.67174	6.3325
																						ascl1	4.10669	7.5256	3.46276	8.7856		ascl1	2.67174	6.3325	1.15893	5.3652
																						gata4	2.77644	6.8562	1.64448	3.8547		gata4	1.40555	9.2223	3.65798	6.2136
																						sox17	1.90727	5.2633	0.765462	3.0256		sox17	0.8343	2.1414	0.683046	1.5623

## Sheet: Suppl Fig 9 - EED226 K27me3
	+226
	mtf2 ud_1	neg4	0.02654																													226
	mtf2 48h_1	neg4	0.03265																													0.003652	jarid2 ud_1	neg4
	pclwt ud_1	neg4	0.02514																													0.025654	jarid2 48h_1	neg4
	pclwt 48h_1	neg4	0.02265																													0.124154	jm8 ud_1	neg4
	mtf2 ud_1	eomes	1.32525																													0.036528	jm8 48h_1	neg4
	mtf2 48h_1	eomes	0.562365																													3.95261	jarid2 ud_1	eomes
	pclwt ud_1	eomes	2.02654																													1.22556	jarid2 48h_1	eomes
	pclwt 48h_1	eomes	0.958468																													2.20202	jm8 ud_1	eomes
	mtf2 ud_1	ascl1	1.25623																													1.45256	jm8 48h_1	eomes
	mtf2 48h_1	ascl1	3.23522																													0.056235	jarid2 ud_1	ascl1
	pclwt ud_1	ascl1	2.10206																													3.21548	jarid2 48h_1	ascl1
	pclwt 48h_1	ascl1	1.96326																							2.64708	jarid2 ud_1	sox17				1.25633	jm8 ud_1	ascl1
	mtf2 ud_1	gata4	0.523326																							2.11039	jarid2 48h_1	sox17				3.65264	jm8 48h_1	ascl1
	mtf2 48h_1	gata4	0.125632																							2.17375	jm8 ud_1	sox17				1.26235	jarid2 ud_1	gata4
	pclwt ud_1	gata4	2.03256																							2.42741	jm8 48h_1	sox17				0.325156	jarid2 48h_1	gata4
	pclwt 48h_1	gata4	0.625145																													1.75426	jm8 ud_1	gata4
	mtf2 ud_1	sox17	0.115263																													0.652635	jm8 48h_1	gata4
	mtf2 48h_1	sox17	0.523621																				MTF2 UD + 226	PCLWT UD + 226	MTF2 48h + 226	PCLWT 48h + 226	JARID2 UD + 226	JM8 UD + 226	JARID2 48h + 226	JM8 48h + 226		1.23652	jarid2 ud_1	sox17
	pclwt ud_1	sox17	1.23521																			neg4	0.02654	0.02514	0.03265	0.02265	0.003652	0.124154	0.025654	0.036528		1.10215	jarid2 48h_1	sox17
	pclwt 48h_1	sox17	1.00256																			eomes	1.32525	2.02654	0.562365	0.958468	3.95261	2.20202	1.22556	1.45256		0.956845	jm8 ud_1	sox17
																						ascl1	1.25623	2.10206	3.23522	1.96326	0.056235	1.25633	1.45256	3.65264		1.12155	jm8 48h_1	sox17
																						gata4	0.523326	2.03256	0.125632	0.625145	1.26235	1.75426	0.325156	0.652635
																						sox17	0.115263	1.23521	0.523621	1.00256	1.23652	0.956845	1.10215	1.12155
																							MTF2 UD	PCLWT UD	MTF2 48h	PCLWT 48h	JARID2 UD	JM8 UD	JARID2 48h	JM8 48h
																				0.496318		neg4	0.0146247	0.496318	0.0288644	0.519979	0.0877128	0.1463	0.223767	0.111974
																				4.70254		eomes	3.00891	4.70254	1.74967	3.28896	5.96911	4.67575	3.3758	3.36109
																				3.35639		ascl1	2.15374	3.35639	4.91522	4.86144	2.03567	3.57702	3.36109	5.68036
																				4.02075		gata4	1.08856	4.02075	0.52431	1.3183	2.3319	3.32243	0.707989	0.768466
																				2.91546		sox17	0.425916	2.91546	1.07598	2.07777	2.64708	2.17375	2.11039	2.42741
																							MTF2 UD	MTF2 UD + 226	PCLWT UD	PCLWT UD + 226			MTF2 48h	MTF2 48h + 226	PCLWT 48h	PCLWT 48h + 226
																						neg4	0.0146247	0.02654	0.496318	0.02514		neg4	0.0288644	0.03265	0.519979	0.02265
																						eomes	3.00891	1.32525	4.70254	2.02654		eomes	1.74967	0.562365	3.28896	0.958468
																						ascl1	2.15374	1.25623	3.35639	2.10206		ascl1	4.91522	3.23522	4.86144	1.96326
																						gata4	1.08856	0.523326	4.02075	2.03256		gata4	0.52431	0.125632	1.3183	0.625145
																						sox17	0.425916	0.115263	2.91546	1.23521		sox17	1.07598	0.523621	2.07777	1.00256
																							JARID2 UD	JARID2 UD + 226	JM8 UD	JM8 UD + 226			JARID2 48h	JARID2 48h + 226	JM8 48h	JM8 48h + 226
																						neg4	0.0877128	0.003652	0.1463	0.124154		neg4	0.223767	0.025654	0.111974	0.036528
																						eomes	5.96911	3.95261	4.67575	2.20202		eomes	3.3758	1.22556	3.36109	1.45256
																						ascl1	2.03567	0.056235	3.57702	1.25633		ascl1	3.36109	1.45256	5.68036	3.65264
																						gata4	2.3319	1.26235	3.32243	1.75426		gata4	0.707989	0.325156	0.768466	0.652635
																						sox17	2.64708	1.23652	2.17375	0.956845		sox17	2.11039	1.10215	2.42741	1.12155

## Sheet: Run Information
File Name	06072021_chipqpcr_neg4_eomes_gata2chip.pcrd
Created By User	admin
Notes
ID
Run Started	7/6/2021 3:33:13 PM UTC +02:00
Run Ended	7/6/2021 5:15:17 PM UTC +02:00
Sample Vol	20
Lid Temp	105
Protocol File Name	RT-PCR human 96-well.prcl
Plate Setup File Name	Quick Plate_96 wells_SYBR Only.pltd
Base Serial Number	CT053102
Optical Head Serial Number	785BR28297
CFX Manager Version	3.0.1224.1015.
